# Supplementary material for: Targeted and Non-Targeted Metabolomic Evaluation of Cerebrospinal Fluid in Early Phase Schizophrenia: A Pilot Study from the Hopkins First Episode Psychosis Project
Source: Metabolites. 2025 Apr 15;15(4):275. doi: 10.3390/metabo15040275 (PMC12029220; doi:10.3390/metabo15040275)
Supplement: Supplementary file 1 [file metabolites-15-00275-s001.zip]

Archive with 1 entries (1 files):
- metabolites-3561194-supplementary.xlsx
