# Supplementary material for: Targeted and Non-Targeted Metabolomic Evaluation of Cerebrospinal Fluid in Early Phase Schizophrenia: A Pilot Study from the Hopkins First Episode Psychosis Project
Source: Metabolites. 2025 Apr 15;15(4):275. doi: 10.3390/metabo15040275 (PMC12029220; doi:10.3390/metabo15040275)
Supplement: Supplementary file 1 [file metabolites-15-00275-s001.zip › metabolites-3561194-supplementary.xlsx]

## Sheet: Index
Table_S1	Internal standards used for the non-targeted analysis
Table_S2	the 25 min solvent gradient used for non-targeted metabolomic analysis
Table_S3	participant and CSF sample set characteristics
Table_S4	Orthogonal least square discriminant analysis variables
Table_S5	Targeted data

## Sheet: Table_S1
Internal standards
Name	Adduct	Observed m/z	Final Concentration (μM)
Betaine - d9	H+	127.143	21.15
Carnitine - d9	H+	171.169	20.65
Ornithine - d6	H+	139.135	5.25
Valine - 13C3	H+	123.092	20.45
Tyrosine - 13C, 15N	H+	192.108	5.25
Estrone - 13C3	H+	274.341	30
Cholesterol - 13C3	H+	390.635	30

## Sheet: Table_S2
Time (min)	%B	Flow (mL/min)
0.2	5	0.3
13	95	0.3
19	95	0.3
20	5	0.3
25	5	0.3

## Sheet: Table_S3
Group	Diagnosis	Gender	Race	Group	Age	Freezer Time (y)	Age at Onset (y)	Duration of Illness (y)	On APDs	smoke	# cigarettes/d	cannabis	cannabis_ g/day
FEP	SZ	M	AA	1	19	7.32603	NA	NA	NA	0	0	0	0
FEP	SZ	M	AA	1	24	5.58082	NA	NA	NA	NA	NA	NA	NA
FEP	SZ	M	AA	1	23	5.52329	NA	NA	NA	NA	NA	NA	NA
FEP	SZ	M	AA	1	21	5.54247	NA	NA	YES	NA	NA	NA	NA
FEP	SZ	M	Cauc	1	22	4.12329	21	0.389041	YES	0	0	0	0
FEP	SA	M	Cauc	1	19	4.50685	18	0.509589	YES	Yes	8	0	0
FEP	SZ	F	Asian	1	29	5.29315	25	0.30411	YES	0	0	0	0
FEP	SZ	M	AA	1	26	4.44932	25	1.31507	YES	Yes	3	0	0
FEP	SZ	M	AA	1	23	5.25479	23	0.594521	YES	0	0	0	0
FEP	SA	F	AA	1	30	5.4274	29	0.50411	YES	0	0	0	0
FEP	SZ	M	AA	1	20	5.08219	19	0.934247	YES	Yes	0.5	Yes	NA
FEP	SA	F	AA	1	29	5.02466	28	1.5726	YES	0	0	0	0
FEP	SZ	M	AA	1	25	4.96712	23	1.79726	YES	Yes	0.25	Yes	0.03
FEP	SZ	F	AA	1	19	5.79178	17	2.13973	YES	Yes	2	0	0
FEP	SZ	M	AA	1	23	5.12055	21	3.06027	YES	0	0	0	0
				Mean	23.4667	5.26758	22.6364	1.19278						AA	African American
				Median	23	5.25479	23	0.934247						Cauc	Caucasian
				STDV	3.71996	0.733892	3.90571	0.878086						SZ	schizophrenia
				SEM	0.960489	0.18949	1.17761	0.264753						SA	schizoaffective
														HC	healthy control
Control	HC	F	AA	2	33	9.22466				NA	NA	NA	NA	NA	not available
Control	HC	M	AA	2	23	8.51507				NA	NA	NA	NA
Control	HC	F	Asian	2	18	5.88767				0	0	0	0
Control	HC	M	AA	2	27	5.92603				0	0	0	0
Control	HC	F	AA	2	23	5.84932				0	0	0	0
Control	HC	M	Cauc	2	22	5.84932				0	0	0	0
Control	HC	F	AA	2	24	5.75342				0	0	0	0
Control	HC	F	AA	2	20	5.6				0	0	0	0
Control	HC	M	AA	2	22	5.48493				0	0	0	0
Control	HC	M	AA	2	22	5.48493				0	0	0	0
Control	HC	F	AA	2	18	5.36986				0	0	0	0
Control	HC	M	AA	2	24	4.87123				Yes	NA	Yes	0
Control	HC	M	AA	2	22	4.75616				0	0	0	0
Control	HC	M	Cauc	2	27	4.66027				0	0	0	0
				Mean	23.2143	5.94521
				Median	22.5	5.67671
				STDV	3.88644	1.31588
				SEM	1.03869	0.351684

## Sheet: Table_S4
	Orthogonal least square discriminant analysis variables important in the projection, OPLSDA-VIP group 1 versus group 2.
		V1	V2				p1	o1	o2	o3
1	N-ACETYLNEURAMINATE	3.10738	0.703023			R2X	0.0379	0.204	0.159	0.0855
2	5-(6-acetyloxy-3,5,7-trimethoxy-4-oxochromen-2-yl)-2-methoxyphenyl acetate	2.9635	0.263107			R2Y	0.453	0.295	0.179	0.0445
3	NCGC00385936-01!4-hydroxy-3-(3-methylbut-2-enyl)benzoic acid	2.80521	0.463041			Q2	-0.067	0.109	0.0195	0.042
4	Phenacylamine Hydrochloride	2.79234	0.584339
5	NCGC00160199-01!PRECOCENE II	2.75334	0.650577
6	Methylecgonine	2.67334	0.409621
7	Modafinil	2.66955	0.494285
8	Pesticide3_Pirimicarb_C11H18N4O2_2-(Dimethylamino)-5,6-dimethyl-4-pyrimidinyl dimethylcarbamate	2.54845	0.541259
9	THEOBROMINE.1	2.53537	0.207257
10	quinolin-8-ol	2.50908	0.818953
11	Indoline	2.47663	0.885915
12	PharmaGSID_47259	2.44172	0.390756
13	1,3-Dimethyl-2-imidazolidinon	2.41511	1.05529
14	D(+)-Galactosamine	2.40598	0.583802
15	3-Methyl-N-phenylaniline	2.39764	0.912099
16	NCGC00380117-01_C27H41NO4_(7E)-3-Isobutyl-4,5,8,12,12-pentamethyl-3,3a,4,6a,9,10,10a,13a,14,15-decahydro-1H-[1,3]dioxolo[7,8]cycloundeca[1,2-d]isoindole-1,16(2H)-dione	2.37458	0.547586
17	Anhydrobrazilic Acid	2.36643	0.458992
18	3,5-dihydroxydecanoic acid.1	2.35636	0.663516
19	N-2-Hydroxycyclopentyladenosine	2.34574	0.431422
20	NCGC00385536-01!(2E,4E)-N-(1,3-dihydroxy-3-methylpentan-2-yl)-2-methylhexa-2,4-dienamide.1	2.34432	1.0734
21	methyl 8-hydroxy-4,5,7,10,14,14-hexamethyl-6,17-dioxo-16-oxapentacyclo[13.2.2.0??,????.0??,?????.0???,???]nonadeca-3,7-diene-9-carboxylate	2.31282	0.562291
22	[5-hydroxy-3-(hydroxymethyl)-2-oxo-6-propan-2-ylcyclohex-3-en-1-yl] 3-methylpentanoate.1	2.29793	1.02258
23	Uric acid.1	2.2975	1.01884
24	N-Acetylleucine	2.28911	0.660368
25	NEROL	2.27899	0.980979
26	2-(1-hydroxyethyl)-4-(2-hydroxypropyl)-2H-furan-5-one.1	2.26333	0.408602
27	Methioninesulfoxide	2.25914	0.475322
28	9-methanesulfinylnonanoic acid	2.24499	0.552438
29	Isoxanthopterin	2.22117	0.459639
30	Nakijiquinone C	2.21268	0.589506
31	N-Acetyl-threonine; LC-tDDA; CE40	2.20931	1.09556
32	1-[4-hydroxy-3-(3-methylbut-2-enyl)phenyl]ethanone.1	2.20741	0.403889
33	NCGC00380893-01_C16H24O7_beta-D-Glucopyranoside, 5-(hydroxymethyl)-2-(1-methylethyl)phenyl	2.19979	0.157295
34	N-(2,4-Dimethylphenyl)-N-methylimidoformamide	2.19791	0.878183
35	4,6,8-trihydroxy-7-methoxy-3-methyl-3,4-dihydroisochromen-1-one	2.18261	0.590828
36	Eugenol	2.17482	0.707248
37	NCGC00180697-02_C17H22O3_1,2-Cyclohexanediol, 1-methyl-4-(1-methylethenyl)-, 2-benzoate, (1S,2S,4R)-	2.1629	0.685955
38	2-AMINOPHENOL	2.14587	0.797064
39	Coumarin	2.14464	0.144743
40	Kainic Acid	2.14451	0.321455
41	Procaine (Novocaine) HCl	2.11105	0.515936
42	N-ALPHA-ACETYL-L-ASPARAGINE.1	2.11055	0.78061
43	Procaine	2.08202	0.356081
44	Theophyllin	2.07754	0.312273
45	Caffeine	2.07407	0.132896
46	Sinapoylmalate	2.07104	0.392724
47	(4S,5Z,6S)-4-(2-methoxy-2-oxoethyl)-5-[2-[(E)-3-phenylprop-2-enoyl]oxyethylidene]-6-[(2S,3R,4S,5S,6R)-3,4,5-trihydroxy-6-(hydroxymethyl)oxan-2-yl]oxy-4H-pyran-3-carboxylic acid.3	2.06053	0.71879
48	N-ACETYL-L-ASPARTIC ACID.1	2.04746	0.239587
49	tetradec-5-ynoic acid.1	2.04473	0.357327
50	Methabenzthiazuron	2.04001	0.83585
51	THEOPHYLLINE	2.03741	0.185219
52	Phenylethylamine	2.03509	1.24674
53	Cotinine	2.02454	0.741238
54	CREATININE.1	2.01919	0.530855
55	MLS002706482-01!	2.00988	1.047
56	(E)-5-(4-methoxy-5-methyl-6-oxopyran-2-yl)-3-methylhex-4-enoic acid	2.00491	0.856692
57	Gabapentin	2.0048	0.90453
58	2-METHYLPROPANAL OXIME	2.00197	0.870865
59	Hydroxycotinine; AIF; CE0; CorrDec	2.0019	0.643259
60	NCGC00380632-01_C10H16O5_(4S,5S,6E,8S,10R)-4,5,8-Trihydroxy-10-methyl-3,4,5,8,9,10-hexahydro-2H-oxecin-2-one.1	1.99995	0.967481
61	Doxazosin	1.98343	0.552202
62	N-Nitrosomethylethylamine (NMEA)	1.98251	1.06478
63	Flecainide	1.97414	0.618113
64	MEVALOLACTONE	1.96864	1.19158
65	Andrachcinidine	1.94651	0.793029
66	NCGC00160335-01!4,7,7-Trimethyl-2,3-dioxo-bicyclo[2.2.1]heptane-1-carboxylic acid	1.94283	1.15879
67	7-methoxy-4-methylcoumarin	1.94239	0.926368
68	Theophylline.1	1.93385	0.721102
69	6-HYDROXYNICOTINATE	1.93273	0.992266
70	3,7-Epoxycaryophyllan-6-One	1.92711	0.829222
71	5-Hydroxymethylcytidine	1.92528	0.632927
72	8-(2,3-dihydroxy-3-methylbutyl)-7-methoxychromen-2-one	1.9238	0.288221
73	N-Acetyl Mesalazine	1.92001	0.385091
74	Phomalone	1.91916	0.459239
75	NCGC00169651-02!(E)-1-(4-hydroxy-3-methoxyphenyl)dodec-4-en-3-one	1.91643	1.19158
76	N-Fructosyl alliin - H2O	1.9116	0.499876
77	Jasmonic Acid	1.91015	1.09664
78	Homogentisic acid	1.90714	0.476466
79	Goniothalenol	1.90202	1.02109
80	R-4-benzyl-3-((R)-3-hydroxy-2,2-dimethyloctanoyl)oxazolidin-2-one	1.90073	0.415532
81	Uridine	1.89587	0.988656
82	Propylparaben	1.88472	1.07241
83	Pentostatin	1.88161	0.689538
84	2-Propanamidoacetic acid	1.87903	1.01913
85	kavain	1.87815	0.510438
86	Pesticide4_Metalaxyl_C15H21NO4_N-(2,6-Dimethylphenyl)-N-(methoxyacetyl)-DL-alanine methyl ester	1.86892	0.8904
87	NCGC00380172-01_C16H24O5_2-Naphthaleneacetic acid, 1,2,3,4,4a,5,8,8a-octahydro-1,8-dihydroxy-alpha,4a,8-trimethyl-5-oxo-, methyl ester	1.86676	1.15608
88	NCGC00380840-01_C15H19NO3_4-Methoxy-5-methyl-6-[(3-methyl-2-buten-1-yl)oxy]-1-isoindolinone	1.86286	1.11979
89	Gemcitabine	1.86191	0.673598
90	5-HYDROXYLYSINE	1.86129	1.00334
91	Citrulline.1	1.84938	0.341841
92	Dihydrojasmonic Acid	1.84801	1.03207
93	NCGC00380330-01!2-(6-methyl-7-oxooctyl)-2H-furan-5-one [IIN-based on: CCMSLIB00000848756]	1.84515	0.710023
94	NCGC00169428-03!3-(2-methylpropyl)-2,3,6,7,8,8a-hexahydropyrrolo[1,2-a]pyrazine-1,4-dione	1.8403	0.483188
95	FT-PFSA; C4H5F5O3S	1.8347	1.15209
96	IS_CARNITINE-TRIMETHYL-D9	1.83145	0.561909
97	Amphetamine.1	1.82648	0.635248
98	4,5-dihydroxy-3-propylcyclopent-2-en-1-one.1	1.82546	0.938046
99	NCGC00380335-01!(3E,5S,8R,11E,13S,16R)-5,13-dihydroxy-8,16-dimethyl-1,9-dioxacyclohexadeca-3,11-diene-2,10-dione	1.82252	0.797139
100	2-Hydroxypyridine	1.81221	0.984558
101	N-(Cinnamoyl)-glycine	1.80919	0.646459
102	N-Acetylglutamic acid	1.80728	0.821953
103	Triacetin (C2:0)	1.80061	1.01797
104	Isopeonol	1.80037	0.485759
	Hydroxyurea	1.7994	1.00665
	N-Methylthreonine	1.7975	0.799961
	Methoxamine	1.79712	0.472436
	NCGC00169472-02_C11H10N2O2_Pyrrolo[2,1-b]quinazolin-9(1H)-one, 2,3-dihydro-3-hydroxy-	1.79559	0.866172
	SPI_270.2429_14.9	1.79339	1.10498
	6-decanamidohexanoic acid	1.79169	1.1812
	URIDINE	1.77574	0.932891
	4-Hydroxy-6-methyl-2-pyrone	1.76972	1.226
	2-ETHYL-3-HYDROXY-4H-PYRAN-4-ONE	1.76473	0.590009
	O-PHOSPHO-L-SERINE	1.76392	1.0848
	4,6-DIOXOHEPTANOIC ACID	1.75331	1.12547
	NCGC00385243-01_C12H18O4_{(1R,2R)-2-[(2Z)-5-Hydroxy-2-penten-1-yl]-3-oxocyclopentyl}acetic acid	1.74513	1.10723
	7,8-dimethylalloxazine (lumichrome)	1.73605	0.458999
	NCGC00384878-01_C17H26O10_2H-Pyran-5-carboxylic acid, 3-ethenyl-2-(beta-D-glucopyranosyloxy)-3,4-dihydro-4-(2-hydroxyethyl)-, methyl ester, (2S,3R,4S)-	1.726	0.64446
	(Z)-3-[4-methoxy-2-[(2S,3R,4S,5S,6R)-3,4,5-trihydroxy-6-(hydroxymethyl)oxan-2-yl]oxyphenyl]prop-2-enoic acid	1.726	0.64446
	5-Ethyl-2'-deoxyuridine	1.70819	1.20043
	N-Methylserine	1.70342	0.712467
	(E)-5-(2,3-dimethyl-4,5,6,7-tetrahydro-1H-tricyclo[2.2.1.02,6]heptan-3-yl)-2-methylpent-2-enoic acid	1.7025	1.18596
	(2R,4aR,7S,8S,8aR)-8-[(Z)-5-hydroxy-3-methylpent-3-enyl]-4,4,7,8a-tetramethyl-2,3,4a,5,6,8-hexahydro-1H-naphthalene-2,7-diol	1.69609	1.06082
	p-cyano benzoyl proline	1.68585	0.409733
	4-methoxy-9-(2-methylbut-3-en-2-yl)furo[3,2-g]chromen-7-one	1.678	0.564041
	Pyridine	1.67691	1.01438
	trans-3-Hydroxycotinine	1.67644	0.761197
	Leucine butyl ester	1.67163	1.10219
	4-HYDROXY-L-PHENYLGLYCINE	1.66435	0.809196
	3-Hydroxycinnamic acid	1.66432	0.697277
	Aniline	1.66352	1.18797
	Glycolic acid	1.66332	1.29157
	Ala-Ile	1.66092	1.18444
	Penicillin G	1.6598	0.221023
	kojic acid	1.65813	1.02435
	1-Pentanone, 3-hydroxy-1,5-diphenyl-	1.65663	0.723476
	Benzenesulfonamide	1.65415	0.246563
	Octopine	1.6519	1.0476
	[2-(carbamoyloxymethyl)-2-methylpentyl] N-propan-2-ylcarbamate	1.64066	0.669681
	shogaol	1.6404	1.15505
	Morphine	1.63622	0.433688
	Triacetin	1.63401	1.28703
	N-Acetyl-Asp-Glu	1.63103	1.01474
	Myristoyl Ethanolamide	1.62982	1.14568
	Paracetamol.1	1.62921	1.13007
	6-Pentyl-2H-pyran-2-one	1.62653	1.04021
	3-((Ethylphenylamino)methyl)benzenesulfonic acid	1.62513	0.427704
	Abscisic acid	1.62405	0.496727
	Valylvaline	1.61698	0.961831
	ANETHOLE	1.61443	0.652141
	4-oxo-5-phenylpentanoic acid	1.61442	0.601319
	Cyclo-prolylglycine	1.61226	0.74522
	ALPHA-AMINOADIPATE	1.60991	0.756891
	Glutamic acid.2	1.60706	0.795621
	4-Hydroxy-6-Methylpyran-2-One	1.60704	1.25434
	3-hydroxy-1-(4-hydroxyphenyl)propan-1-one	1.6036	0.442675
	NCGC00380389-01!8-acetamido-2-methyl-7-oxononanoic acid	1.59506	1.11466
	8-acetamido-2-methyl-7-oxononanoic acid	1.59268	0.785756
	NCGC00384851-01_C17H28O3_2-Naphthalenemethanol, 7-(acetyloxy)decahydro-alpha,alpha,4a-trimethyl-8-methylene-	1.59023	1.18444
	Coumaric acid (isomer of 192, 194)	1.58997	0.724074
	Indole-3-carboxaldehyde	1.58845	1.03248
	2,6-Dimethoxyquinone.1	1.58767	0.561837
	Patulin	1.58546	0.756202
	Dihydrojasmone	1.58005	1.06558
	NCGC00169591-02!(E)-1-(4-hydroxy-3-methoxyphenyl)dec-4-en-3-one	1.57992	1.169
	3-oxo-C9-HSL	1.57971	0.978061
	NCGC00381145-01!(7,9b-dihydroxy-6,6,9a-trimethyl-3-oxo-1,5,5a,7,8,9-hexahydrobenzo[e][2]benzofuran-5-yl) hexanoate	1.5772	0.566594
	(3Z,5E)-4-hydroxy-6-(4-hydroxyphenyl)hexa-3,5-dien-2-one	1.57683	0.878319
	Atomoxetine	1.57449	0.525438
	M1G	1.57129	0.402116
	Muurolladie-3-One	1.56846	1.09795
	ASPARTATE	1.5656	0.597095
	(4S,5Z,6S)-4-(2-methoxy-2-oxoethyl)-5-[2-[(E)-3-phenylprop-2-enoyl]oxyethylidene]-6-[(2S,3R,4S,5S,6R)-3,4,5-trihydroxy-6-(hydroxymethyl)oxan-2-yl]oxy-4H-pyran-3-carboxylic acid.5	1.56509	0.909144
	Asp-Glu	1.56018	0.650201
	NCGC00169456-02_C21H38O10_(1R,2R,4aS,5S,8S,8aR)-5,8-Dihydroxy-4a-(hydroxymethyl)-2-(2-hydroxy-2-propanyl)-8-methyldecahydro-1-naphthalenyl beta-D-glucopyranoside	1.5567	1.06362
	MMV676182	1.55546	0.673301
	ANILINE-2-SULFONATE	1.55536	0.82213
	3-Hydroxysebacic acid	1.55269	0.634728
	terrein	1.55188	1.13269
	Indoxyl sulfate	1.55162	0.791279
	Olanzapine	1.55108	0.743577
	(Z)-2-octylpent-2-enedioic acid	1.55031	1.13009
	Heptadecanoyl Ethanolamide	1.54776	1.13661
	1-Methylguanosine	1.54527	1.19818
	OMEGA-HYDROXYDODECANOIC ACID	1.54292	1.13586
	3-Hydroxy-3-methylglutaric acid	1.52938	1.19839
	Cantharidin	1.52192	0.508817
	NCGC00380601-01!N-[1-(4-methoxy-6-oxopyran-2-yl)-2-methylpropyl]acetamide	1.51766	0.560521
	NCGC00385489-01!3-[4-methyl-1-(2-methylpropanoyl)-3-oxocyclohexyl]butanoic acid	1.51518	1.2126
	Dimethachlor-OXA	1.51295	0.403659
	Geranic acid	1.51183	1.03142
	NCGC00385444-01!5-(3,4-dihydroxyphenyl)-6,7-dimethyl-5,6,7,8-tetrahydronaphthalene-2,3-diol	1.51035	0.320789
	Diglyme	1.50807	0.764736
	N-Cyclohexylformamide	1.50605	1.14184
	Succinic acid	1.50496	1.21099
	Cholic acid	1.50298	0.854303
	(2S,3S)-3-hydroxy-4-methoxy-2-[(E)-2-phenylethenyl]-2,3-dihydropyran-6-one	1.49778	0.476167
	NCGC00381166-01_C15H26O3_	1.49704	1.04706
	Palmitic Acid	1.49525	1.1638
	7-MeG	1.48936	1.1444
	SPERMINE.1	1.48685	0.461049
	NCGC00380617-01_C16H26O4_1-Oxaspiro[2.5]octan-6-ol, 5-methoxy-4-[(2R,3R)-2-methyl-3-(3-methyl-2-buten-1-yl)oxiranyl]-, (3R,4S,5S,6R)-.1	1.48471	1.09635
	SUBERYL GLYCINE	1.48466	0.330013
	DL-Liquiritigenin	1.48148	0.454432
	4-Hydroxy-L-proline	1.47989	1.23164
	Sphinganine (C17 base)	1.47924	0.547895
	2-HYDROXYPYRIDINE	1.47782	0.583269
	Xanthyletin	1.47776	0.207069
	4-benzoyl-9,13,13-trimethyl-8-oxatetracyclo[7.4.1.0??,???.0????,?????]tetradeca-2,4,6-triene-3,5-diol	1.47007	0.563798
	Guanidinobutyric acid methyl ester	1.46894	0.604474
	HIPPURATE.2	1.46368	1.11505
	N-Methyltyrosine.1	1.4608	1.14829
	N6-Threonylcarbamoyladenosine	1.46054	1.22035
	cordycepin	1.45967	0.940492
	(4S,5Z,6S)-4-(2-methoxy-2-oxoethyl)-5-[2-[(E)-3-phenylprop-2-enoyl]oxyethylidene]-6-[(2S,3R,4S,5S,6R)-3,4,5-trihydroxy-6-(hydroxymethyl)oxan-2-yl]oxy-4H-pyran-3-carboxylic acid.7	1.45869	1.20388
	NCGC00381056-01_C22H33NO6_Valine, N-acetyl-, 1,3,5,5a,6,7,8,9,9a,9b-decahydro-9b-hydroxy-6,6,9a-trimethyl-3-oxonaphtho[1,2-c]furan-9-yl ester	1.45657	0.733558
	Indole-3-pyruvic acid	1.45472	0.519467
	eudesmin.2	1.4531	0.542695
	4-NITRO-PHENYLALANINE	1.45264	1.09482
	N-Isovalerylglycine.1	1.4482	0.458631
	3,5-Dihydroxyphenylglycine	1.44713	0.786114
	Triacetin (C2:0).1	1.44682	0.902281
	1-(1-hydroxybutyl)-1,3,4,5,6,7-hexahydro-2-benzofuran-4,5,6,7-tetrol.1	1.44602	0.305089
	DEOXYCYTIDINE	1.44364	0.582258
	fraxinellone	1.4426	0.780805
	DEOXYCARNITINE	1.44243	0.959382
	Kynurenine	1.44184	0.81674
	S-Adenosyl-L-methionine	1.44142	0.777596
	NCGC00380688-01_C13H16O4_1-[3-Hydroxy-2-(2-hydroxy-2-propanyl)-2,3-dihydro-1-benzofuran-5-yl]ethanone	1.43934	0.960064
	LYSINE	1.43554	1.27021
	Methotrimeprazine	1.43335	0.396192
	3,4-Dichloroaniline	1.43178	0.651749
	Ketamine	1.43153	0.68979
	(4S,5Z,6S)-4-(2-methoxy-2-oxoethyl)-5-[2-[(E)-3-phenylprop-2-enoyl]oxyethylidene]-6-[(2S,3R,4S,5S,6R)-3,4,5-trihydroxy-6-(hydroxymethyl)oxan-2-yl]oxy-4H-pyran-3-carboxylic acid.1	1.42448	0.747803
	Jasmonic acid	1.42189	1.13749
	NCGC00380617-01_C16H26O4_1-Oxaspiro[2.5]octan-6-ol, 5-methoxy-4-[(2R,3R)-2-methyl-3-(3-methyl-2-buten-1-yl)oxiranyl]-, (3R,4S,5S,6R)-	1.42178	1.14974
	Glucose	1.41701	0.698854
	Dictazoline E	1.41296	0.511953
	Threonic acid	1.41274	0.899025
	THEOBROMINE	1.41253	0.39168
	Pyridoxal [M+H-H2O]+; AIF; CE0; CorrDec	1.40908	1.18796
	NCGC00384855-01!2-butyl-5-pentylbenzene-1,3-diol	1.40583	0.471153
	N6-Succinyladenosine; AIF; CE0; CorrDec	1.40538	1.13869
	PICOLINATE	1.40298	1.11231
	Secobarbital	1.40171	0.709014
	Pesticide3_Fenuron_C9H12N2O_Urea, N,N-dimethyl-N'-phenyl-.1	1.40137	0.107433
	(2E,4E,8E)-7,13-dihydroxy-4,8,12-trimethyltetradeca-2,4,8-trienoic acid	1.40115	0.79009
	N,N'-DIACETYL-1,6-DIAMINOHEXANE	1.39646	1.1171
	Triethyl phosphate	1.39415	1.10027
	NCGC00380807-01_C26H31N3O3_Pyrrolo[1,2-a]pyrazine-1,4-dione, 3-[[7-(1,1-dimethyl-2-propen-1-yl)-2,8-dihydro-2,2-dimethylpyrano[3,2-f]indol-6-yl]methyl]hexahydro-	1.39235	1.11149
	Loline	1.39104	0.662854
	MENTHOL(-)	1.38846	0.723861
	Cyclamate	1.38716	0.579187
	SPERMINE	1.38708	0.523581
	Kynurenine.1	1.38593	0.697261
	2-Aminocaprylic acid; AIF; CE30; CorrDec	1.38251	1.01361
	NCGC00385365-01_C11H16O3_2(4H)-Benzofuranone, 5,6,7,7a-tetrahydro-6-hydroxy-4,4,7a-trimethyl-, (6S,7aR)-.1	1.38244	1.12974
	ANSERINE	1.37949	0.587522
	Diethylene glycol monobutyl ether	1.37321	0.973186
	2-Methylimidazole	1.37193	1.10925
	5-VALEROLACTONE.1	1.37054	0.913392
	NCGC00247490-02!(E)-3-(3-hydroxy-4-methoxyphenyl)prop-2-enoic acid	1.36746	0.435042
	Viridiflorine	1.36738	1.20344
	NORVALINE	1.36705	1.23694
	NIACINAMIDE.1	1.36363	1.21995
	8-hydroxy-5,8a-dimethyl-3-methylidene-3a,4,4a,8,9,9a-hexahydrobenzo[f][1]benzofuran-2,7-dione	1.35769	0.739219
	Ondansetron	1.35516	0.303027
	2-Propanamidoacetic acid.1	1.35394	1.28631
	4-Nitrophenol.1	1.35185	0.550776
	eudesmin	1.34867	0.4633
	Lauric isopropanolamide	1.34824	1.19825
	Telmisartan (Micardis)	1.34751	0.643122
	MMV676379	1.34717	0.924378
	3-Nitrotyrosine	1.34713	0.319426
	3-hydroxy-1a,5-bis(hydroxymethyl)-5,6b-dimethyl-1,3,3a,4,6,6a-hexahydrocyclopropa[e]inden-2-one	1.34547	1.18608
	S-CARBOXYMETHYL-L-CYSTEINE	1.34312	0.450248
	NCGC00247490-02!(E)-3-(3-hydroxy-4-methoxyphenyl)prop-2-enoic acid [IIN-based: Match]	1.34229	0.522119
	beta-Alanine	1.34007	1.08539
	NCGC00385536-01!(2E,4E)-N-(1,3-dihydroxy-3-methylpentan-2-yl)-2-methylhexa-2,4-dienamide [IIN-based on: CCMSLIB00000845102]	1.33559	1.01714
	Meprobamate	1.33448	0.496569
	(S)-3-Aminobutyric acid	1.33264	1.01939
	HYDROQUINONE	1.33144	1.26583
	Gly-Val	1.32923	0.938422
	Methadone	1.3282	0.826874
	Maleamic acid	1.32734	0.956436
	Mevalonic Acid Lactone	1.32703	1.04793
	Disodium Glycerophoshate 5.5-Hydrate	1.32673	1.15712
	4_Aminoantipyrine	1.3265	0.630267
	Eseroline	1.32399	0.795475
	Unknown (carbon number 8); PlaSMA ID-345	1.32199	0.605507
	NCGC00160341-01!7,8-Dimethoxy-benzo[d][1,2]oxazin-1-one	1.32136	1.09466
	Dextrorphan	1.31851	1.19028
	5-hydroxy-2,2-dimethyl-10-(2-methylbut-3-en-2-yl)pyrano[3,2-g]chromen-8-one.2	1.31843	1.37577
	NEPSILON,NEPSILON,NEPSILON-TRIMETHYLLYSINE	1.31771	0.771593
	Fusaric acid	1.31675	0.469982
	3-DEHYDROSHIKIMATE	1.31535	1.04593
	2,2,6,6-Tetramethyl-4 piperidone	1.31426	0.691045
	Pesticide4_Cymoxanil_C7H10N4O3_(2E)-2-Cyano-N-(ethylcarbamoyl)-2-(methoxyimino)acetamide	1.31384	0.80993
	ARABITOL(D)	1.31123	1.28604
	Threonine	1.30642	1.18316
	NCGC00381364-01!3-propan-2-yl-2,3,6,7,8,8a-hexahydropyrrolo[1,2-a]pyrazine-1,4-dione	1.30516	0.184794
	??-Gentiobiose	1.30428	0.545513
	p-Benzoquinone	1.29936	1.00012
	Indole-3-carboxylic acid.1	1.29866	0.557271
	Methyl trans-cinnamic acid	1.2954	1.17751
	6-hydroxyflavone	1.29298	0.702031
	N-(3-PHENYLPROPIONYL)GLYCINE	1.28967	0.417112
	Phthalamic acid.1	1.28913	1.31982
	NCGC00180533-02!2-[5-(2-hydroxypropyl)oxolan-2-yl]propanoic acid	1.2861	0.65068
	Leucine ethyl ester	1.28091	0.458439
	5,10,15-trimethyl-4,9,13-trioxatetracyclo[10.3.0.0?,?.0?,??]pentadec-1(15)-en-14-one	1.27572	1.21189
	1-Naphthylamine	1.27531	0.716904
	Umbelliferone	1.27293	1.31217
	LEVODOPA	1.272	0.383976
	Ephedrine	1.27188	0.465812
	1-methylxanthine	1.27184	0.406685
	P-Coumaric acid	1.2709	1.35767
	Butenolide	1.2705	0.535938
	Pentadecanoyl Ethanolamide	1.26925	1.13507
	5-amino-3-[(2E)-2-(3,5-dimethyl-2-oxocyclohexylidene)ethyl]-5-oxopentanoic acid	1.26664	0.795036
	Biotin	1.26166	0.807979
	Isosafrole	1.26084	1.08241
	2'-O-Methylinosine	1.26031	1.1697
	LIGUSTILIDE	1.25967	0.6503
	Allantoic acid	1.25603	1.35281
	2-hydroxycinnamic acid	1.25539	0.77522
	Mannitol	1.25504	1.20698
	(7R,8R)-7,8-dihydroxy-3,5,7-trimethyl-8H-isochromen-6-one	1.25412	1.32591
	Isobutyric acid	1.25356	0.757324
	Metformin	1.25193	0.873927
	NE,NE,NE-TRIMETHYLLYSINE	1.2431	1.29052
	Mepacrine	1.23639	0.483831
	BETAINE.1	1.236	1.30554
	2-Acetylacetophenone	1.2359	1.10139
	N-(2-Furoyl)glycine.2	1.23425	1.16887
	Trinexapac-ethyl	1.23408	0.248686
	HIPPURATE.1	1.234	1.01884
	NCGC00180350-02_C15H22O4_2-[(3S,3aR,5R,7aS)-3a-Acetyl-3-hydroxy-7a-methyloctahydro-1H-inden-5-yl]acrylic acid	1.23349	0.889826
	3-(Octyloxy)propan-1-amine	1.23023	0.579517
	5-hydroxy-2,2-dimethyl-10-(2-methylbut-3-en-2-yl)pyrano[3,2-g]chromen-8-one.1	1.22956	1.0116
	3-[(E)-2-(3-hydroxyphenyl)ethenyl]-5-methoxyphenol	1.22491	0.403256
	4-Hexylresorcinol	1.2235	1.25276
	3-Guanidinopropionic acid	1.22348	1.26187
	3,3-pentamethylene-4-butyrolactam	1.21988	1.05582
	NCGC00385583-01!3-hydroxy-4-methoxyxanthen-9-one	1.21952	0.518745
	1-Amino-1-cyclopentanecarboxylate	1.21793	0.92201
	3-Formylindole	1.21089	0.436892
	Ethyl 3-(N-butylacetamido)propionate	1.20863	1.20929
	(4S,5Z,6S)-4-(2-methoxy-2-oxoethyl)-5-[2-[(E)-3-phenylprop-2-enoyl]oxyethylidene]-6-[(2S,3R,4S,5S,6R)-3,4,5-trihydroxy-6-(hydroxymethyl)oxan-2-yl]oxy-4H-pyran-3-carboxylic acid.2	1.20807	0.562514
	Sulfaguanidine	1.20715	0.818727
	2-Coumaric acid; LC-ESI-QTOF; MS2; CE	1.2031	1.37869
	NCGC00381342-01!3-[(E)-prop-1-enyl]pentanedioic acid	1.2014	1.20838
	5-Aminoimidazole-4-carboxamide	1.20092	1.39874
	2,3-Dideoxycytidine	1.1996	0.552879
	Bendiocarb	1.1994	0.489801
	Asparagine ethyl ester	1.19783	0.967229
	L-THREONINE	1.19708	1.33706
	GAMMA-CAPROLACTONE	1.19631	1.09416
	Ursinoic Acid	1.19587	1.06356
	BETAINE	1.19419	1.21896
	ostruthin	1.1927	0.540209
	5-VALEROLACTONE	1.19195	0.904468
	3,4,5-trimethoxycinnamic acid	1.18779	0.630067
	(4S,5Z,6S)-4-(2-methoxy-2-oxoethyl)-5-[2-[(E)-3-phenylprop-2-enoyl]oxyethylidene]-6-[(2S,3R,4S,5S,6R)-3,4,5-trihydroxy-6-(hydroxymethyl)oxan-2-yl]oxy-4H-pyran-3-carboxylic acid	1.18701	0.738511
	SORBIC ACID	1.186	1.17913
	2-aminoadipic acid	1.18419	0.652037
	Pesticide4_Pymetrozine_C10H11N5O_(E)-4,5-Dihydro-6-methyl-4-[(3-pyridinylmethylene)amino]-1,2,4-triazin-3(2H)-one	1.18361	0.492544
	3-hydroxy-5,5,8a-trimethyl-3,4,4a,6,7,8-hexahydronaphthalene-2-carboxylic acid.1	1.1836	1.21362
	NCGC00169917-02_C16H16O6_4-Hydroxy-2',6-dimethoxy-6'-methyl-3H,4'H-spiro[1-benzofuran-2,1'-cyclohex[2]ene]-3,4'-dione	1.18172	1.19013
	N-Acetyl-D-galactosamine [M+Na]+; AIF; CE0; CorrDec	1.1796	1.01897
	Pymetrozine-TP CGA294849	1.17295	1.14657
	ANETHOLE.1	1.17285	0.45467
	N-Methylanthranilic acid	1.17115	0.921449
	Creatinine	1.17006	1.34404
	Glutamic acid	1.16948	0.936642
	2-hydroxybenzothiazole	1.16702	1.26081
	NCGC00380108-02!(4E,6E)-2-(hydroxymethyl)-3-(3-methoxy-3-oxopropyl)deca-4,6-dienoic acid	1.16585	0.78146
	Phenylphosphoric acid	1.16543	0.749695
	Aspartic acid.1	1.16455	1.03391
	Creatinine.2	1.16446	1.31964
	NCGC00384597-01!3a,8-dihydroxy-3,5a,9-trimethyl-4,5,6,7,8,9b-hexahydro-3H-benzo[g][1]benzofuran-2-one	1.16425	1.17355
	TIGLYL GLYCINE	1.15808	0.709332
	Unknown (carbon number 6); PlaSMA ID-94	1.15441	1.3717
	(2R,3R,4S,5S,6R)-2-[(2E)-4-ethenyl-2,5-dimethylhexa-2,5-dienoxy]-6-(hydroxymethyl)oxane-3,4,5-triol.1	1.15405	0.58164
	Urea	1.15235	1.18104
	N-Acetyl-D-galactosamine [M+H-H2O]+; AIF; CE0; CorrDec	1.15177	0.756128
	Dicyclohexylurea	1.15134	1.40458
	N1-Methyl-4-pyridone-3-carboxamide; AIF; CE0; CorrDec	1.148	1.29858
	Guanylurea	1.14439	1.05716
	NCGC00380331-01!methyl 11-hydroxy-10-methyl-4-oxododecanoate	1.14373	1.19817
	2'-Deoxycytidine	1.1378	0.75015
	ADENINE	1.1354	1.21006
	4,5-dihydroxy-3-propylcyclopent-2-en-1-one	1.13254	1.1854
	N-Acetylglutamate	1.13133	1.08275
	4-Hydroxyphenylpyruvic acid	1.12999	0.547899
	Phenylacetaldehyde	1.12495	1.23747
	NCGC00380897-01!2-dec-9-enyl-3-hydroxypentanedioic acid	1.12493	0.76741
	Formononetin	1.12445	0.375943
	NCGC00385231-01_C26H44O8_{(1S,2R,4aS,5R,8aS)-2-Hydroxy-5-[(3E)-5-hydroxy-3-methyl-3-penten-1-yl]-1,4a-dimethyl-6-methylenedecahydro-1-naphthalenyl}methyl beta-D-threo-hexopyranoside	1.12299	1.34121
	5-methanesulfinylpentanenitrile	1.11994	0.544371
	NCGC00380425-01!1-(3,5-dihydroxyphenyl)-12-hydroxytridecan-2-one	1.11903	1.09974
	Sulfadimethoxine	1.11252	0.400762
	Brompheniramine	1.11252	0.488727
	Laudanosine	1.11214	1.08486
	NCGC00381339-01!methyl (2E,4E,8E)-7,13-dihydroxy-4,8,12-trimethyltetradeca-2,4,8-trienoate	1.10628	1.11106
	alpha-Methylene-gamma-butyrolactone	1.10477	1.33717
	NCGC00385815-01!(2S)-8-[(E)-3-hydroxy-3-methylbut-1-enyl]-5,7-dimethoxy-2-phenyl-2,3-dihydrochromen-4-one [IIN-based on: CCMSLIB00000848309]	1.10381	0.693237
	DIMBOA	1.09652	1.13351
	ADENINE.1	1.09638	0.684919
	2-(2-acetyl-3-hydroxy-5-methoxyphenyl)acetic acid	1.09302	1.34605
	d-LIMONENE	1.09201	0.873683
	N(PAI)-METHYL-L-HISTIDINE	1.09163	0.882198
	2-Phenylacetamide	1.0907	1.14016
	Glutaryl-carnitine; AIF; CE00; CorrDec	1.09032	1.07445
	(2R,3R,4S,5S,6R)-2-[(2E)-4-ethenyl-2,5-dimethylhexa-2,5-dienoxy]-6-(hydroxymethyl)oxane-3,4,5-triol	1.09026	1.19867
	3-Cyanopyridine	1.08927	1.34316
	Norlidocaine	1.08669	0.577775
	Senecionine	1.08604	0.76064
	6-[2-(1,3-benzodioxol-5-yl)ethyl]-4-methoxypyran-2-one	1.08378	1.07915
	2-Amino-6-nitrobenzothiazole	1.08323	0.968447
	3-Methyladipic acid	1.08242	0.770461
	BUTANAL.1	1.08055	0.87171
	N-ACETYLSEROTONIN	1.0794	1.17273
	L-ASPARAGINE	1.07883	0.341646
	Norketamine	1.07606	1.33913
	Norharmane	1.075	1.00556
	Ureidoglutaric acid	1.07373	0.680001
	CREATININE	1.07243	1.33635
	DIMBOA + O-Hex	1.07146	0.523859
	trans-Zeatin; LC-ESI-QTOF; MS2; CE	1.07128	1.2913
	dehydrocurvularin	1.06897	1.21161
	Cyclohexanamine	1.06869	1.14013
	Methyl pyrazine 2-carboxylate	1.06709	1.38398
	KOBUSONE.1	1.06651	0.664482
	Heliotrine	1.06641	1.05065
	gamma-Glutamyltyrosine	1.065	1.21995
	L-Citrulline	1.06051	0.699664
	Tentoxin	1.06021	0.996948
	3-hydroxy-C10-homoserine lactone	1.06009	1.25111
	1,3-Dipropan-2-ylurea	1.05703	1.25984
	Isocitrate	1.05511	0.542651
	Naproxen	1.05462	0.729869
	N-ALPHA-ACETYL-L-ASPARAGINE	1.0516	0.976486
	Venlafaxine	1.04977	0.74598
	N-ACETYL-DL-SERINE	1.04971	1.05533
	Shikimic Acid.1	1.04851	0.990105
	4-Aminomethylcyclohexanecarboxylic acid	1.04636	1.24284
	Dopamine [M+H-NH2]+; AIF; CE0; CorrDec	1.0451	1.00564
	N-acetyl-O-methyltyrosine	1.04406	1.30242
	5-Aminopentanoate	1.04285	1.34829
	Quinolinic Acid	1.04026	1.21096
	Pregabalin	1.03951	0.642374
	KOBUSONE	1.03751	0.93892
	Glutamic acid.1	1.03748	1.0011
	p-coumaric acid	1.03425	1.11817
	Dolasetron	1.03264	0.981462
	NCGC00169946-02!2-(1,2-dihydroxypentyl)-4-methoxy-2,3-dihydropyran-6-one	1.03225	0.690845
	RICININE	1.0314	1.10965
	2-CARBOXYBENZALDEHYDE	1.03103	1.17833
	Azithromycin (Zithromax)	1.02699	0.27985
	Unknown (carbon number 9); PlaSMA ID-214	1.02667	1.42866
	DETHIOBIOTIN.1	1.02504	0.686882
	Uric acid	1.02379	0.598925
	Pyridine.1	1.02261	1.19021
	O-acetyl serine betaine	1.0205	0.65902
	Chrysanthemic Acid, Ethyl Ester	1.01755	0.734628
	Mecarbam	1.01597	0.467058
	Lysergol	1.01239	0.967706
	L-Tyrosine	1.01185	1.34802
	4-VINYL PHENOL	1.01104	1.02413
	Meglutol	1.00958	1.19546
	Xylose.1	1.0089	1.30192
	ETHOSUXIMIDE	1.00774	1.00337
	N2,N2-Dimethylguanosine	1.00647	1.00818
	5-(4-methyl-5-oxo-2H-furan-3-yl)pentanoic acid	1.0062	1.21752
	Lauramidopropyl betaine	1.00585	1.28506
	PFAP-PAP; CH2F3O4P	1.0055	1.07855
	xanthocerin	1.00407	0.773554
	PF1140_120159	1.004	0.777864
	N2-Isobutyryl-2'-deoxyguanosine	0.999467	0.560987
	Ononin	0.998907	0.556175
	NCGC00163663-02!	0.997411	0.952569
	L-Asparagine	0.996159	1.16544
	5,8-dihydroxy-2-(4-hydroxyphenyl)-7-methoxy-3-[(2S,3R,4R,5R,6S)-3,4,5-trihydroxy-6-methyloxan-2-yl]oxychromen-4-one	0.995991	0.629173
	4-HYDROXYBENZOIC ACID	0.995689	0.6158
	Doxylamine	0.994802	0.916872
	S-Methyl-methionine; AIF; CE0; CorrDec	0.991605	1.06682
	Myristamine Oxide	0.990851	0.975524
	Piracetam	0.988495	0.598479
	2-Methoxyestradiol	0.988373	0.833985
	HC Red 3	0.988304	0.42138
	4-Methylvaleric acid	0.986645	0.728284
	Leucine	0.9852	1.0781
	L-Glutamine.1	0.985087	1.37426
	Phenylacetylglycine	0.984598	0.252541
	Benzamide.1	0.981859	1.2898
	Linalool	0.980329	0.850145
	alline	0.976741	0.37059
	2,8-Quinolinediol	0.974644	0.591334
	Isobutylamine	0.97416	0.818081
	URACIL	0.973191	0.481395
	Metformin.1	0.972768	0.470454
	Mepirizole	0.971472	0.911853
	gamma-Glutamylleucine	0.970362	0.768476
	Xylose	0.966723	1.06372
	N6-Methyladenosine	0.963684	1.10361
	HOMOVANILLIC ACID	0.961383	0.721548
	Gentiobiose	0.961271	1.1666
	1,4-Diaminobutane	0.959971	0.847747
	methyl 3-(3,4-dihydroxy-5-phenyloxolan-2-yl)-3-hydroxypropanoate	0.958754	0.60095
	Corypalmine	0.958126	0.459974
	THEOBROMINE.2	0.956043	1.24551
	Isoguvacine	0.956022	0.409181
	2'-O-Methylcytidine	0.95553	0.93745
	MALONATE	0.951276	0.732089
	shogaol.1	0.949009	1.34598
	N-Benzyladenine	0.947415	0.201326
	NCGC00381395-01_C13H15NO2_(5S)-5-Acetyl-1-benzyl-2-pyrrolidinone	0.947267	0.242299
	3-hydroxy-C14 homoserine lactone	0.947222	0.381356
	Carbofuran	0.946017	0.652773
	NCGC00380966-01_C12H16O4_6H-2-Benzopyran-6-one, 1,7,8,8a-tetrahydro-7,8-dihydroxy-3,5,7-trimethyl-, (7S,8S,8aS)-	0.943254	0.649471
	GUAIAZULENE	0.942029	0.356049
	Alanylleucine (isomer of 674)	0.939975	0.639809
	Hypoxanthine.1	0.934	0.553031
	Triphenylphosphine oxide	0.928925	1.13549
	1-hydroxypyrene	0.924596	1.40344
	Hexanoyl-L-Carnitine	0.924275	1.27342
	Glutamine [M+2H-NH4]+; AIF; CE0; MS2Dec	0.924207	0.916461
	methyl 2-[4-ethenyl-2,6-dihydroxy-3-(3-hydroxyprop-1-en-2-yl)-4-methylcyclohexyl]prop-2-enoate	0.923878	0.474504
	Mycosporine serinol	0.923498	0.545208
	4,4'-Sulfonylbis[2-(prop-2-en-1-yl)phenol]	0.919109	0.220991
	Dimethyl phthalate	0.916637	0.542591
	N-Nitrosodibutylamine (NDBA)	0.915976	1.0674
	Phthalic acid	0.913094	0.962108
	Phloretin	0.908308	0.752082
	MMV687699	0.907951	0.850077
	2-Hydroxy-4-methylpentanoic acid	0.902801	0.984775
	1-Methylhistidine; AIF; 0eV; CorrDec	0.902544	0.838593
	PUTRESCINE DIHYDROCHLORIDE	0.899485	0.695212
	Buflomedil	0.899413	0.716552
	2-Hydroxyisobutyric acid	0.899095	1.23254
	Ascorbic acid	0.898934	0.837925
	3-Hydroxysebacic acid.1	0.897942	0.601304
	NCGC00169702-02!(5R)-5-hydroxy-1-(4-hydroxy-3-methoxyphenyl)decan-3-one	0.897931	1.43518
	NCGC00169882-02_C14H20O4_(8aR,12S,12aR)-12-Hydroxy-4-methyl-4,5,6,7,8,8a,12,12a-octahydro-2H-3-benzoxecine-2,9(1H)-dione	0.896168	1.00775
	11,22-dimethyl (6E,17E)-3,14-dioxo-8,19-bis({[(2S,3R,4S,5S,6R)-3,4,5-trihydroxy-6-(hydroxymethyl)oxan-2-yl]oxy})-4,9,15,20-tetraoxatricyclo[16.4.0.0???,????]docosa-6,10,17,21-tetraene-11,22-dicarboxylate	0.893732	0.499967
	Kojic Acid	0.892411	1.09191
	1-Benzylpiperazine	0.890386	0.780682
	MMV676524	0.88813	0.603027
	Sulfamerazine	0.886638	0.474307
	Mevalonic Acid Lactone.1	0.885395	0.776544
	Aconitic acid (not validated, isomer of 273)	0.881624	1.40671
	Shikimic Acid	0.880832	1.09533
	Dazomet	0.878804	1.30981
	Lauryl diethanolamide	0.878171	1.12136
	2-Hydroxyphenylacetic acid	0.87732	1.1919
	Diethylene glycol monobutyl ether.1	0.876319	1.40804
	1H-Benzo[g]indole	0.873942	1.18415
	(4-oxido-2,3,5,6,7,8-hexahydro-1H-pyrrolizin-4-ium-1-yl)methyl 2,3-dihydroxy-3-methylpentanoate	0.87333	0.799715
	2-HYDROXY-2-METHYLBUTYRIC ACID	0.871454	0.933948
	Secnidazole	0.870003	0.320274
	Aconitic Acid.1	0.868864	1.17705
	N-ACETYLGLYCINE	0.866845	1.11679
	Gluconic acid-gamma-lactone	0.865796	1.00689
	Octanoyl-L-Carnitine	0.861586	1.15278
	N8-Acetylspermidine	0.859699	1.2505
	O-desmethylvenlafaxine	0.858841	0.508848
	3-METHYLCATECHOL	0.857969	1.24036
	(+)-Dihydrokavain	0.857446	1.44993
	Ethylmalonic acid	0.857419	1.46134
	PYROGALLIN	0.857271	0.30517
	2-(1-hydroxyethyl)-4-(2-hydroxypropyl)-2H-furan-5-one	0.856198	0.909021
	Quaternium-15 (free base)	0.856067	1.40297
	Paracetamol	0.85489	0.447536
	Ethyl 2-cyano-3,3-diphenylacrylate	0.854674	0.593974
	4-Nitrophenol	0.854262	0.623152
	Anthranilate	0.853827	0.475659
	L-kynurenine.1	0.853075	0.825203
	3-Indoleacetic acid	0.852985	0.31035
	Citraconic acid	0.850539	1.34903
	2-bromo-N,N,N-trimethylethan-1-aminium	0.850076	1.42006
	Mairine B	0.848587	0.478645
	Dihydroorotic acid	0.846252	1.44708
	4-methyl-7-ethylaminocoumarin	0.844817	1.27132
	Vigabatrin	0.844763	0.908856
	Phenethylamine	0.843343	1.24736
	THYMINE.1	0.843152	1.31418
	Sorbitol-6-phosphate	0.841887	0.668476
	2-Amino-5-methylbenzenesulfonic acid	0.841655	1.0161
	IQ	0.837601	1.43114
	NCGC00384713-01_C14H26O10_Propyl 2-O-beta-D-xylopyranosyl-beta-D-glucopyranoside	0.837281	0.589771
	[5-hydroxy-3-(hydroxymethyl)-2-oxo-6-propan-2-ylcyclohex-3-en-1-yl] 3-methylpentanoate	0.836629	1.4277
	Hexylamine	0.834893	0.819196
	5-OXO-D-PROLINE	0.834893	1.07813
	NCGC00169277-02!3-(4-hydroxy-5-oxo-3-phenyl-2H-furan-2-yl)propanoic acid	0.834003	0.646039
	Pyroglutamic acid	0.832263	1.45548
	Crotetamide	0.831263	1.28603
	NCGC00160303-01!17-Methylmorphinan-3-ol	0.830738	0.473704
	3-Methyl-2-oxovaleric acid	0.83049	1.1703
	Methoxyindoleacetic acid	0.82865	0.48794
	Glu-Thr	0.827397	0.692637
	Glutamine.1	0.823985	1.42678
	Moroxydine	0.821606	0.936561
	(4S,5Z,6S)-4-(2-methoxy-2-oxoethyl)-5-[2-[(E)-3-phenylprop-2-enoyl]oxyethylidene]-6-[(2S,3R,4S,5S,6R)-3,4,5-trihydroxy-6-(hydroxymethyl)oxan-2-yl]oxy-4H-pyran-3-carboxylic acid.6	0.817191	1.32932
	Phenylpropanolamine	0.816081	0.624757
	Tenofovir	0.81546	0.626607
	Carbazole	0.814771	0.820983
	FT-OH; C3H5F3O	0.814293	1.45353
	4-oxo-4-(3-oxodecan-2-ylamino)butanoic acid	0.814133	1.36288
	3,4-Dimethoxybenzaldehyde	0.809563	1.01371
	Dicyclohexylamine	0.808973	1.04879
	Aconitic acid	0.803472	1.38478
	Chrysanthemyl Alcohol	0.803173	0.723617
	D-ALANINE	0.802887	1.29307
	1,3-diphenylguanidine	0.800987	1.02829
	Unknown (carbon number 6); PlaSMA ID-83	0.80019	1.43683
	BIOTIN	0.800114	1.44336
	Epinephrine	0.799826	0.664395
	Isopropalin	0.798384	0.819017
	Beta-orcinol	0.798129	1.3906
	NCGC00384924-01!5,7-dihydroxy-3-[4-hydroxy-3-(3-methylbut-2-enyl)phenyl]-8-(3-methylbut-2-enyl)chromen-4-one [IIN-based on: CCMSLIB00000845132]	0.79776	0.74108
	BE-43547A	0.795786	1.4337
	Terbutaline	0.793361	0.718029
	Taurine.1	0.792204	0.642332
	Ethyl phthalyl ethyl glycolate	0.790583	0.695062
	5&#39;-METHYLTHIOADENOSINE	0.790193	1.02246
	2-Furoic acid	0.790081	1.05558
	SUBERIC ACID.1	0.789099	1.44908
	Butyryl-carnitine; AIF; CE0; CorrDec	0.789081	1.05721
	2-(1-hydroxyethyl)-4-(2-hydroxypropyl)-2H-furan-5-one.2	0.78802	1.44664
	Glycine	0.787125	1.40414
	methyl 4-(4,6-dihydroxy-5-methoxy-2,5-dimethyl-3-oxocyclohexen-1-yl)oxy-2-hydroxy-3,6-dimethylbenzoate	0.785926	1.21797
	3-Hydroxybenzaldehyde	0.785011	1.42361
	NCGC00385365-01_C11H16O3_2(4H)-Benzofuranone, 5,6,7,7a-tetrahydro-6-hydroxy-4,4,7a-trimethyl-, (6S,7aR)-	0.784514	1.36262
	NCGC00347554-02!(5-benzoyloxy-1,2,6-trihydroxycyclohex-3-en-1-yl)methyl benzoate [IIN-based on: CCMSLIB00000846337]	0.78395	0.693331
	MMV688773	0.783603	0.788554
	Mesalazine	0.78267	0.79492
	N,N-Dimethylglycine	0.782039	1.41442
	(4R,6S,8S,9Z,11E)-16-chloro-17,19-dihydroxy-4-methyl-3,7-dioxatricyclo[13.4.0.0???,???]nonadeca-1(15),9,11,16,18-pentaene-2,13-dione	0.779549	0.509936
	Methohexital	0.775417	0.35594
	NCGC00384719-01!2-[2-(3,4-dihydroxyphenyl)ethoxy]-6-(hydroxymethyl)oxane-3,4,5-triol	0.775403	0.975635
	4-Hydroxymandelonitrile	0.774447	1.02158
	C8-homoserine lactone	0.77289	1.24605
	ONONETIN.1	0.772816	0.771894
	N,N-Dimethyldodecylamine	0.771006	1.15648
	Histidine	0.770631	1.31293
	heptylphenazolone	0.769116	0.65302
	NCGC00381156-01_C24H30O6_Methyl 3-[(1E,3E)-3,5-dimethyl-1,3-heptadien-1-yl]-8-hydroxy-6a,8-dimethyl-6-oxo-6a,8,9,9a-tetrahydro-6H-furo[2,3-h]isochromene-9-carboxylate	0.769045	1.24405
	5-Aminosalicylic??acid	0.768157	1.14216
	Cearoin	0.767004	0.627752
	Spermidine	0.766547	0.584898
	NCGC00042134-05_C11H13NO3_N-Acetylphenylalanine	0.764322	0.573571
	4-Aminophenylsulfone	0.764277	1.44214
	1-indanol	0.762205	0.757336
	NICOTINATE	0.76206	1.38509
	4-Methylcoumarin	0.761181	0.70159
	Chanoclavine-I	0.759826	0.813863
	Rebemide	0.7566	0.686848
	Bufexamac	0.756234	0.396048
	2',3'-Dideoxythymidine	0.753015	1.17404
	3-hydroxy-C12 homoserine lactone	0.751358	1.4407
	Guanidinoacetic acid	0.750598	1.23016
	4-Hydroxy-6-Methylpyran-2-One.1	0.749545	1.29364
	3-O-Acetylpinobanksin	0.748898	1.0802
	Choline	0.74804	1.31062
	CYCLOPENTANONE	0.747215	1.28685
	Sebacic acid; LC-ESI-QTOF; MS2; CE	0.746889	1.47092
	NCGC00381357-01!methyl 3,4,5-trihydroxycyclohexene-1-carboxylate	0.746798	0.507065
	3-Sulfino-L-alanine	0.746047	0.290143
	d-LIMONENE.1	0.743879	1.43044
	NCGC00178706-03!1-[4-hydroxy-3-(3-methylbut-2-enyl)phenyl]ethanone	0.7428	0.709576
	Benzophenone-4	0.740744	0.569648
	NCGC00169556-02!3-(3,4,5-trimethoxyphenyl)propanoic acid	0.738581	0.818344
	Everninic Acid	0.737705	1.37677
	Tsitsikammamine A	0.736909	0.75288
	3-HYDROXYBUTANOIC ACID	0.73634	0.691282
	3-Hydroxyglutaric acid	0.736039	1.44504
	C4-homoserine lactone	0.735948	0.74013
	Cyclo(Leu-Pro).1	0.735594	1.21604
	Mimosine	0.7354	1.4193
	5-Methoxypsoralen	0.733837	1.43912
	Hypoxanthine.2	0.733343	1.11858
	Pentaethylene glycol	0.733339	0.97123
	Nafamostat mesylate	0.732822	0.957011
	INO	0.732532	1.09756
	Methionine propyl ester	0.730939	0.599293
	Oseltamivir phosphate (Tamiflu)	0.730725	1.35569
	Angustifoline	0.730209	1.02917
	Kaurane	0.728883	1.0286
	4-Hydroxybenzaldehyde	0.728078	1.20674
	Nicotinic acid	0.727095	0.546879
	Valine	0.725959	1.44997
	L-Lysine	0.725301	1.41476
	[5-formyl-4,8-dihydroxy-3-(3-methoxy-3-oxoprop-1-en-2-yl)-8a-methyl-2,3,4,4a,5,6,7,8-octahydro-1H-naphthalen-2-yl] 3,4-dihydroxy-2-methylidenebutanoate	0.724672	0.573712
	2'_4'-DIHYDROXYACETOPHENONE	0.72435	0.762963
	Ibuprofen.1	0.724207	1.40644
	7-[2,6-dimethyl-8-(2-methylbutanoyloxy)-1,2,6,7,8,8a-hexahydronaphthalen-1-yl]-3,5-dihydroxyheptanoic acid	0.724185	0.941544
	NCGC00380646-01!(E)-5-(4-methoxy-5-methyl-6-oxopyran-2-yl)-3-methylhex-4-enoic acid	0.723745	1.35996
	Glutamine (L)	0.723093	1.44887
	8-hydroxy-11-(hydroxymethyl)-1,5,11-trimethyltricyclo[6.2.1.0??,???]undec-2-en-9-one	0.722441	0.586394
	alpha-Keto-gamma-(methylthio)butyric acid	0.721227	1.00252
	MLS000574943-01!	0.720914	1.44976
	(E)-2-(hydroxymethyl)-3-[3-(hydroxymethyl)-6-propan-2-ylcyclohex-2-en-1-yl]prop-2-enoic acid	0.720736	1.23734
	P-COUMARIC ACID	0.720232	0.89086
	L-kynurenine	0.717942	1.09783
	Succinylcholine	0.717234	1.25043
	Flucytosine (5-FC)	0.71673	1.42855
	NCGC00381399-01!4-hydroxy-3,5,6-trimethylpyran-2-one	0.715509	1.43806
	Erucifoline	0.714778	0.658187
	N-gamma-Acetyl-N-2-formyl-5-methoxykynurenamine	0.713744	1.17612
	NCGC00380408-01!(5E,7E)-3-acetamidoundeca-5,7-dienoic acid	0.713479	0.59919
	ACETOACETATE	0.711961	1.41286
	Isophorone	0.711868	1.29685
	Ornithine	0.708889	1.01516
	Arabinofuranosyluracil	0.708	1.23834
	DETHIOBIOTIN	0.706706	1.35544
	2-Hydroxybenzaldehyde	0.702402	1.36967
	(2R)-2-[(2R,5S)-5-[(2S)-2-hydroxybutyl]oxolan-2-yl]propanoic acid	0.701397	1.46705
	Okaramine J_120151	0.700546	0.676834
	3-METHYL-2-OXOBUTANOIC ACID	0.700079	1.14573
	GUANIDINOACETATE	0.698513	0.370267
	Camptothecin	0.696993	0.387563
	2,2'-(Oxydimethanediyl)bis(2-ethylpropane-1,3-diol)	0.696966	1.11299
	Betaine aldehyde	0.696319	1.17356
	1,7-Dimethyluric acid	0.695557	1.44078
	(3aS,5aS,9bR)-5a,9-dimethyl-3-methylidene-3a,4,6,7,8,9b-hexahydrobenzo[g][1]benzofuran-2,5-dione	0.6952	0.531671
	Methiocarb-sulfoxide phenol	0.694835	0.443793
	Atrazine-desethyl	0.693206	1.14149
	PFCA-unsaturated; C7HF9O2	0.692073	0.577531
	Propachlor ESA; LC-ESI-ITFT; MS2; CE	0.69145	1.42747
	N-lauroylethanolamine.1	0.690308	1.44616
	Zardaverine	0.689668	1.38085
	retronecine	0.687907	1.01406
	TRYPTOPHAN.1	0.687724	0.95929
	N-(3-oxoheptanoyl)-L-homoserine lactone	0.684134	1.38677
	Dextromethorphan	0.683842	0.586102
	(2R)-5-methoxy-2-methyl-2,3,8,9-tetrahydrofuro[2,3-h]chromen-4-one.1	0.6835	0.460533
	3,5-dihydroxydecanoic acid	0.682106	1.14071
	Ortophosphate	0.681073	1.17704
	Pilocarpine.3	0.68007	0.469616
	Buformin	0.679938	0.217933
	NCGC00380110-01_C16H26O3_1-Propanone, 3-hydroxy-1-[(1R,2R,4aR,6S,8aS)-1,2,4a,5,6,7,8,8a-octahydro-2-hydroxy-1,2,6-trimethyl-1-naphthalenyl]-	0.678505	1.45454
	Hyoscyamine	0.678243	0.610244
	Dodemorph	0.677958	0.306078
	PYRIDOXINE	0.677788	0.839688
	Zopiclone	0.675864	1.44309
	1,4-Cyclohexanedicarboxylic acid	0.674791	1.42912
	Lauryldimethylamine Oxide	0.673117	1.40988
	(4R,5S or 4S,5R)-4-hydroxy-5-((?-D-glucopyranosyloxy)methyl)dihydrofuran-2(3H)-one	0.672865	0.41681
	NCGC00385399-01!3-hydroxy-5-methoxy-3-methoxycarbonyl-5-oxopentanoic acid	0.672602	1.33717
	Hymecromone	0.671635	0.971191
	NCGC00381343-01!3-hydroxy-7-methoxy-3H-2-benzofuran-1-one	0.671487	0.316224
	Propionylcarnitine	0.669934	1.40888
	Alanyl-Glutamine; AIF; CE0; CorrDec	0.668757	0.852168
	Tebupirimfos	0.665238	0.499054
	L-GLUTAMINE	0.661577	1.2528
	Phenylethanolamine	0.660833	0.792758
	NCGC00380298-01!1-[2-hydroxy-4-(3-hydroxy-5-methylphenoxy)-6-methylphenyl]-3-methylbutane-2,3-diol [IIN-based on: CCMSLIB00000848242]	0.660073	0.986582
	Catechin	0.658221	0.56232
	Ectoine	0.656041	1.44661
	4-(3-hydroxybutyl)-3,5,5-trimethylcyclohex-3-en-1-ol	0.655144	1.45395
	N-(9-oxodecyl)acetamide	0.653023	1.39063
	2-Oxobutyric acid	0.651318	1.33184
	N-ACETYL-DL-GLUTAMIC ACID	0.647952	1.30122
	Pirimicarb-desamido	0.647909	0.340684
	O-ACETYL-L-SERINE	0.647212	0.626698
	4-Chlorophenol; LC-ESI-QFT; MS2; 15; R=35000; [M-H]-	0.646675	1.37127
	(3R,4S,5S,6R)-2-(6-hydroxy-2,6-dimethylocta-2,7-dienoxy)-6-(hydroxymethyl)oxane-3,4,5-triol	0.646251	0.570109
	PRENOL	0.645752	0.957541
	Proline	0.644764	0.8129
	methyl 3-(3,4-dihydroxy-5-phenyloxolan-2-yl)-3-hydroxypropanoate.1	0.644616	0.681415
	Sinapyl alcohol	0.644294	1.03776
	9-methoxycarbonyldec-9-enoic acid	0.643596	1.45857
	Beclomethasone	0.643116	1.42356
	3-Indoleacetic acid (IAA)	0.642298	1.38111
	NCGC00384756-01_C27H42O4_(3beta,5alpha,8xi,9xi,14xi,25S)-3-Hydroxyspirostan-12-one	0.641504	1.04127
	1-(3-ethyl-2,4-dihydroxy-6-methoxyphenyl)butan-1-one	0.640653	1.46126
	Sorbitane Monopalmitate - Polysorbate 40 in-source fragment	0.640227	0.864416
	NCGC00381408-01!4-hydroxy-1-methoxy-6,6,9a-trimethyl-4,5,5a,7,8,9-hexahydro-1H-benzo[e][2]benzofuran-3-one	0.638375	0.816057
	methyl palmitoleate	0.637142	1.45508
	NCGC00385815-01!(2S)-8-[(E)-3-hydroxy-3-methylbut-1-enyl]-5,7-dimethoxy-2-phenyl-2,3-dihydrochromen-4-one	0.636987	0.256344
	Sanguinarine	0.636635	1.35763
	2-Oxindole; AIF; CE0; CorrDec	0.636369	0.45437
	Ethanolamine	0.636037	0.807126
	Androstenedione	0.631895	1.34809
	VALPROIC ACID	0.631453	1.12377
	MLS000876786-01!(4R,4aS,8aS)-4-hydroxy-4-(hydroxymethyl)-3,4a,8,8-tetramethyl-5,6,7,8a-tetrahydronaphthalen-1-one	0.631068	1.45302
	L-Tyrosine.1	0.629455	0.884836
	ascr#17	0.626077	1.43237
	D-GLUCOSE-6-PHOSPHATE	0.626012	0.695337
	1,3 Cyclohexanedione	0.62374	1.45828
	NCGC00381331-01_C16H26O5_Pentanoic acid, 3-methyl-, 5-hydroxy-3-(hydroxymethyl)-6-(1-methylethyl)-2-oxo-3-cyclohexen-1-yl ester	0.621918	1.03837
	1,3,7-Trimethyluric acid	0.621074	0.477061
	Pilocarpine.1	0.620005	0.585788
	3,4-Methylenedioxy-N-methylamphetamine (MDMA)	0.618727	1.25586
	N-Fructosyl isoleucine	0.618589	1.07872
	SUBERIC ACID	0.617574	1.41011
	2-HYDROXYOCTANOIC ACID	0.61645	1.00437
	NCGC00384843-01_C26H34O9_	0.616433	0.833652
	2-Methylglutaric acid	0.615927	1.45126
	Diphenylcyclopropenone	0.614716	0.753611
	Aphidicolin	0.61468	1.45978
	2-Oxo-5-(3,3-dimethylguanidine-1-yl)pentanoic acid	0.614006	0.253908
	XANTHOSINE	0.613901	0.865412
	culpin.1	0.613621	1.08205
	isofraxidin.1	0.613545	0.996899
	Azacyclotridecan-2-one	0.613115	1.46055
	Hydroxypyridin + C5H10NO or 6-Hydroxypseudooxynicotine (not validated)	0.612352	1.15336
	3-FUROIC ACID	0.611675	1.45763
	NCGC00169588-02!(3Z,5E)-4-hydroxy-6-(4-hydroxyphenyl)hexa-3,5-dien-2-one	0.611454	1.45814
	Gabapentin (Neurontin)	0.61131	0.713634
	Citalopram	0.610598	0.85982
	L-Carnitine	0.61046	1.17233
	2-Amino-6-methoxybenzothiazole	0.61017	1.03502
	3,4-Dihydrocoumarin	0.608996	1.08497
	5-Acetylamino-6-amino-3-methyluracil [M+Na]+; AIF; CE0; MS2Dec	0.608977	0.502866
	N,N-Dimethyl-lysine; AIF; CE0; CorrDec	0.605172	0.686838
	tetradec-5-ynoic acid	0.604249	1.45286
	p-Coumaroylagmatine	0.604177	0.625888
	Tributyrin (C4:0)	0.603836	1.21822
	poricoic acid B	0.603689	1.09866
	Ecgonine	0.603482	1.1571
	delta-Undecalactone	0.60305	1.45663
	Pilocarpine	0.603026	0.468326
	Ecgonine.1	0.602957	0.936341
	Aphidicolin.1	0.602768	1.45534
	(2S)-2-((1S)-1-Hydroxypentyl)-4-methoxy-2,3-dihydropyran-6-one	0.601557	1.09714
	(E)-2-decylpent-2-enedioic acid	0.601483	1.45651
	Hexamethylene??bisacetamide	0.600542	0.74159
	Citric acid.1	0.600225	1.46219
	Eicosanoids_9-HOTrE_C18H30O3	0.600084	1.44889
	Venlafaxine N-Oxide	0.598434	1.45561
	NCGC00380830-01!methyl 2-[(2-hydroxy-3-methylbutanoyl)amino]-3-methylbutanoate	0.59589	1.19621
	Ternidazole	0.594299	0.624272
	2-[4a-methyl-8-methylidene-4-(3-methylpentanoyloxy)-1,2,3,4,5,6,7,8a-octahydronaphthalen-2-yl]prop-2-enoic acid	0.594066	1.03001
	theobromine	0.592699	0.722885
	Tri-isobutylphosphate	0.592542	1.45744
	Harmane.1	0.592227	1.28606
	4-Hydroxyhippuric acid	0.590811	0.876423
	L-Phenylalanine	0.590712	0.987156
	Antibiotic TAN 1169B	0.589549	0.719989
	4-Bromophenol	0.588266	1.45763
	vasicinone	0.587066	0.704659
	Ibuprofen	0.586668	1.45363
	N-Methylglutamic acid	0.586665	1.44546
	2-[4a-methyl-8-methylidene-4-(3-methylpentanoyloxy)-1,2,3,4,5,6,7,8a-octahydronaphthalen-2-yl]prop-2-enoic acid.1	0.586506	1.44358
	2,6-Dimethoxyquinone	0.586162	0.958191
	Melamine	0.585599	1.45264
	Arginine	0.585584	1.45487
	Arachidoyl Ethanolamide	0.585071	1.45196
	DETHIOBIOTIN.2	0.582207	1.43537
	2-decyl-3-hydroxypentanedioic acid	0.581822	1.45647
	N-Acetylmethionine	0.581451	0.768161
	Omeprazole	0.581055	0.826458
	Methyl jasmonate	0.578873	1.45628
	(5E,8Z)-4,7-dihydroxy-2-methyl-2,3,4,7-tetrahydrooxecin-10-one	0.578603	0.156097
	NCGC00380352-01!5-butyl-4-hydroxy-3-methyl-6-(3-methylbut-2-enyl)-1H-pyridin-2-one	0.578498	0.421231
	1-Hydroxy-2-naphthoic acid	0.578479	1.44418
	Phthalic anhydride	0.575717	1.46166
	MLS002207247-01!(8R,9S,10R,13S,14S)-10,13-dimethyl-7,8,9,11,12,14,15,16-octahydro-6H-cyclopenta[a]phenanthrene-3,17-dione	0.574548	0.300636
	Dibutylhydroxytoluene	0.574465	1.374
	Dihydrothymine; AIF; CE0; MS2Dec	0.573993	1.17982
	Decanoyl-carnitine; AIF; CE0; CorrDec	0.573196	1.11231
	Dimethyl sulfoxide; AIF; CE0; CorrDec	0.572432	1.45899
	Isatin	0.572367	1.43958
	Anabasine Hydrochloride	0.571423	0.306757
	PYRIDOXAMINE	0.571301	1.26175
	NCGC00169369-02_C18H24O7_(3aR,4S,5aR,6R,9aS,9bS)-6-Hydroxy-5a-methyl-3-methylene-2,9-dioxododecahydronaphtho[1,2-b]furan-4-yl 3-hydroxy-2-methylpropanoate	0.571205	0.823913
	Aconitic Acid	0.57012	1.42945
	4-Aminobenzoic acid	0.569867	1.02368
	Testosterone	0.568633	1.26808
	Di-n-butyl phthalate	0.566948	1.45897
	(4S,5Z,6S)-4-(2-methoxy-2-oxoethyl)-5-[2-[(E)-3-phenylprop-2-enoyl]oxyethylidene]-6-[(2S,3R,4S,5S,6R)-3,4,5-trihydroxy-6-(hydroxymethyl)oxan-2-yl]oxy-4H-pyran-3-carboxylic acid.4	0.564198	1.46277
	Ecgonine-methyl-ester (EME)	0.563648	0.896084
	N-methyl-alpha-phenylbenzeneacetamide	0.563461	1.45343
	Azaserine	0.562288	1.40058
	delta-Dodecalactone	0.559887	1.45874
	harmaline	0.559248	1.02596
	CINNAMIC ACID	0.559235	1.31129
	NCGC00094846-03!XANTHURENIC ACID	0.558891	0.647084
	Mannitol.2	0.558888	1.45433
	N-METHYLNICOTINAMIDE	0.558879	0.577595
	Thiazole	0.558371	1.12876
	Arabinose	0.558224	1.31127
	NCGC00169439-02!8-(2,3-dihydroxy-3-methylbutyl)-7-methoxychromen-2-one	0.558144	1.46296
	Corticosterone	0.556911	0.852805
	2-Aminophenol	0.555475	1.33285
	N-Methylaniline	0.555128	0.887383
	NCGC00381349-01_C11H13NO5_1H-Pyrrole-3-propanoic acid, 5-acetyl-4-(carboxymethyl)-	0.555025	0.326699
	Hexamethylene??bisacetamide.1	0.554611	1.03919
	2-(1-hydroxy-1-methoxy-3-methylbutyl)-6-methyl-5H-[1,3]dioxolo[4,5-c]pyridin-4-one	0.554089	0.628727
	Isoleucine	0.553594	0.908353
	Icaridin	0.552845	1.45873
	Leucine propyl ester	0.550815	1.46011
	(3E)-3-benzylidene-4-methyl-1H-1,4-benzodiazepine-2,5-dione	0.549735	1.45962
	Cyprodinil-TP CGA 249287	0.549683	0.949183
	Syringaldehyde	0.549676	0.472174
	4-PYRIDOXATE.1	0.549179	1.04757
	3-hydroxy-5,5,8a-trimethyl-3,4,4a,6,7,8-hexahydronaphthalene-2-carboxylic acid	0.54868	1.44951
	Creatinine.1	0.548634	1.34597
	4-Acetamidobutyric acid	0.544192	1.40738
	Vesamicol	0.54414	0.673726
	Hydrocinnamic acid	0.539418	1.45126
	NCGC00381187-01_C23H20N4O5_(2S,4R,9a'S)-1'-Hydroxy-2',2'-dimethyl-4-(4-oxo-3(4H)-quinazolinyl)-1',9a'-dihydro-3H-spiro[furan-2,9'-imidazo[1,2-a]indole]-3',5(2'H,4H)-dione	0.539397	0.218691
	NCGC00380372-01!N-[1-(4-methoxy-6-oxopyran-2-yl)-2-methylbutyl]acetamide	0.537619	0.79945
	Metformin.2	0.536162	0.437522
	PYRIDOXINE.1	0.535711	1.0938
	Chlorothalonil-TP R471811	0.535044	1.1376
	Kojic Acid.1	0.533536	1.16925
	Benzophenone	0.530549	1.45594
	Norharman	0.530425	1.27614
	Threonylleucine (isomer of 809, 925)	0.5302	0.540378
	N1-Acetylspermine	0.529069	1.45574
	Aspicilin	0.528897	0.288319
	_120168	0.52846	1.36724
	3-Phosphonopropionic acid	0.526509	1.43793
	3-hydroxy-1a,5-bis(hydroxymethyl)-5,6b-dimethyl-1,3,3a,4,6,6a-hexahydrocyclopropa[e]inden-2-one.1	0.525894	1.4584
	NCGC00385797-01_C13H16O4_{4-[(2-Hydroxy-3-methyl-3-buten-1-yl)oxy]phenyl}acetic acid	0.52558	0.793798
	N-ACETYL-L-ASPARTIC ACID	0.525482	0.566859
	N-acetyl homoveratrylamine	0.524828	0.144149
	Diphenylsulfoxide	0.523956	1.46628
	Dihydrojasmonic Acid.1	0.523173	1.39205
	Alanopine	0.522958	1.41262
	BIOTIN.1	0.519832	1.41249
	eudesmin.3	0.519017	1.46687
	NCGC00384578-01!5-[5-(acetyloxymethyl)-1,2,4a-trimethyl-7-oxo-3,4,8,8a-tetrahydro-2H-naphthalen-1-yl]-3-methylpentanoic acid	0.518853	1.04195
	Diisopropylphthalate	0.518141	0.62928
	Piperidine	0.515047	1.4317
	Juarezic Acid.1	0.513658	1.21939
	4-Methylumbelliferone	0.510277	1.46295
	(2R)-5-methoxy-2-methyl-2,3,8,9-tetrahydrofuro[2,3-h]chromen-4-one	0.510022	1.02403
	Aerugine	0.508307	1.4718
	[5-hydroxy-3-(hydroxymethyl)-2-oxo-6-propan-2-ylcyclohex-3-en-1-yl] 3-methylbutanoate	0.507972	1.46408
	Butylparaben	0.507666	1.45384
	5-Fluro-2-pyrimidone	0.507513	1.47309
	N-Butylbenzenesulfonamide	0.506797	1.46373
	(E)-2-decylpent-2-enedioic acid.1	0.506313	1.41071
	NCGC00347573-02_C18H25NO3_2-Heptenamide, 7-(1,3-benzodioxol-5-yl)-N-(2-methylpropyl)-, (2E)-	0.505985	0.548226
	NCGC00168992-02_C14H17NO6_(beta-D-Glucopyranosyloxy)(phenyl)acetonitrile	0.505792	0.429582
	NCGC00381382-01_C14H14N2O4_Cyclohepta[b]pyrrole-3-propanoic acid, alpha-(acetylamino)-1,4-dihydro-4-oxo-	0.505643	0.387596
	N-[1-(4-methoxy-6-oxopyran-2-yl)-2-methylbutyl]acetamide	0.505617	0.647116
	7-Methylsulfenylheptyl isothiocyanate	0.505378	0.908203
	NCGC00386092-01_C11H18N2O4_	0.505038	0.851214
	Flufenacet-ESA	0.504697	0.466635
	2-AMINOISOBUTYRATE	0.503455	0.831548
	3-hydroxy-1a,5-bis(hydroxymethyl)-5,6b-dimethyl-1,3,3a,4,6,6a-hexahydrocyclopropa[e]inden-2-one.2	0.503304	1.44972
	4,7,8-trimethoxy-3,5-dimethylchromen-2-one	0.503257	0.735479
	NCGC00380478-01!(3S,3aR,6S,6aR)-3,6-bis(3,4-dimethoxyphenyl)-1,3,3a,4,6,6a-hexahydrofuro[3,4-c]furan	0.502643	1.38941
	NCGC00385123-01_C22H30O6_7b,9-Dihydroxy-3-(hydroxymethyl)-1,1,6,8-tetramethyl-5-oxo-1,1a,1b,4,4a,5,7a,7b,8,9-decahydro-9aH-cyclopropa[3,4]benzo[1,2-e]azulen-9a-yl acetate	0.501937	1.18427
	Carveol	0.501509	1.04415
	THIAMINE	0.50122	0.396971
	Thiobispropanoic acid	0.497897	0.735217
	Eplerenone	0.497594	1.29517
	ADIPATE	0.49592	1.09077
	Gallic acid	0.49397	0.573393
	CYS-GLY	0.493319	0.989418
	N-Isovalerylglycine	0.493077	0.806261
	Procymidone	0.492773	1.4151
	Malic acid	0.492694	0.855
	SUBERATE	0.491324	1.08407
	DANTHRON	0.491203	1.46239
	Urocanic acid	0.490889	0.874493
	Chrysin	0.490653	1.42673
	Aspartame	0.489268	1.13842
	Atomexetine	0.488765	0.825903
	Phenprobamate	0.488424	0.912546
	2-dimethylaminoethyl cinnamate	0.487943	0.488294
	7-methoxy-6-(1,2,3-trihydroxy-3-methylbutyl)chromen-2-one	0.486897	0.65841
	2-aminobenzothiazole	0.485567	1.38142
	Trifluoromethanesulfonic acid	0.484646	1.22593
	NCGC00169471-02!1-(3-acetyl-2,4,6-trihydroxyphenyl)ethanone	0.482878	1.45525
	Kynurenic acid	0.479795	0.448217
	Premycofactocinol	0.478966	0.756019
	N-Methylanthranilic Acid	0.478509	0.747027
	3,4-Dimethoxybenzaldehyde.1	0.476496	1.45852
	NCGC00385455-01_C11H18O8_4-(beta-D-Glucopyranosyloxy)-2-methylenebutanoic acid	0.475568	0.919996
	Methyldopa	0.475146	0.941328
	Cyclo(Leu-Pro)	0.47436	1.15656
	PURINE	0.474131	1.01918
	Michler`s ketone	0.474032	1.34776
	CITRATE	0.47303	1.44099
	THEOPHYLLINE.2	0.472922	1.3284
	NCGC00017248-12!2,5-dihydroxy-3-undecylcyclohexa-2,5-diene-1,4-dione	0.472745	0.985202
	Octaethylene glycol	0.472668	0.812492
	picein	0.472307	1.45687
	2-DEOXY-GLUCOSE	0.470592	1.06987
	Pyruvic acid	0.469917	1.02292
	L-Arginine	0.467596	1.26565
	NCGC00180112-02!2-amino-3-[4-hydroxy-3-(3-methylbut-2-enyl)phenyl]propanoic acid	0.466913	1.40899
	Cyclohexanamine.1	0.464948	1.13022
	Stepharine	0.464258	1.06483
	NORLEUCINE	0.464044	1.26405
	MLS002154113-01!Nomegestrol acetate58652-20-3	0.463956	1.3422
	4-GUANIDINOBUTANOATE	0.46384	1.25811
	NCGC00380632-01_C10H16O5_(4S,5S,6E,8S,10R)-4,5,8-Trihydroxy-10-methyl-3,4,5,8,9,10-hexahydro-2H-oxecin-2-one	0.463053	1.43272
	NCGC00385894-01!methyl (E)-3-(3,4,5-trimethoxyphenyl)prop-2-enoate	0.462881	0.759941
	1-Isothiocyanato-8-(methylsulfinyl)-octane	0.459957	0.588806
	NCGC00180855-02_C23H36O4_2-Pentenoic acid, 3-[(acetyloxy)methyl]-5-[(1R,4aR,8aR)-decahydro-5,5,8a-trimethyl-2-methylene-1-naphthalenyl]-, methyl ester, (2Z)-	0.459737	1.03945
	Cytosine	0.45924	0.927264
	[6]-Gingerol	0.457752	1.46037
	Vardenafil	0.455898	0.643219
	Dihydrojasmonic Acid.2	0.454247	1.45995
	(2S)-2-((1S)-1-Hydroxypentyl)-4-methoxy-2,3-dihydropyran-6-one.1	0.454055	1.44961
	2-Methylnaphtho(1,2-d)thiazole	0.451776	1.2653
	2,4,6-Tris(allyloxy)-1,3,5-triazine	0.451299	1.27906
	TRIGONELLINE	0.450672	0.154771
	santin	0.450478	0.262826
	LPG 17:0-d5	0.449529	1.38169
	NCGC00380898-01!(2E,4E,14E)-13-hydroperoxy-1-piperidin-1-ylicosa-2,4,14-trien-1-one	0.449153	0.885374
	NCGC00384951-01!2-(6-hydroxy-6-methylheptyl)-2H-furan-5-one	0.447704	0.914412
	2,2`,4,4`-Tetrahydroxybenzophenone	0.446557	1.4198
	TRYPTOPHAN	0.446501	1.22854
	Acetaminophen glucuronide.1	0.445573	0.55042
	Homoarginine	0.445235	0.705901
	Triethylcitrate	0.444745	1.46301
	Taurine	0.441434	0.728352
	Citrulline	0.439689	0.721112
	Thymol-beta-D-glucoside	0.439478	0.500263
	3-aminobenzoic acid	0.437566	0.885165
	Labetalol	0.437021	1.09281
	NCGC00380990-01!(2E,4E)-12-hydroxy-13-(hydroxymethyl)-14-methoxy-3,5,7-trimethyl-14-oxotetradeca-2,4-dienoic acid	0.436937	0.688621
	2-hydroxyacetanilide	0.436221	0.298829
	ASCORBIC ACID.1	0.435773	0.884739
	1-(1-hydroxybutyl)-1,3,4,5,6,7-hexahydro-2-benzofuran-4,5,6,7-tetrol	0.434632	0.869758
	Penconazole	0.434177	1.34256
	3`-Aminoacetophenone	0.433857	0.943958
	Gliocladic acid_130132	0.433694	1.45925
	Phthalamic acid	0.433122	0.668254
	2-Aminoethanethiol	0.432908	1.44758
	Phenylalanine	0.432167	1.3033
	N-Acetylcaprolactam	0.431137	0.96243
	NCGC00381413-01!4-hydroxy-3,6-dimethylpyran-2-one	0.431002	1.11441
	DICTAMNINE	0.429543	0.932917
	Anabasine	0.427787	1.47174
	Xanthine.1	0.427352	1.44095
	Quinoline; AIF; CE0; CorrDec	0.425705	0.83355
	N-Nitrosodimethylamine (NDMA)	0.423689	0.817562
	2-Hexenal	0.422805	0.59927
	2-Pyrrolidinone; AIF; CE0; MS2Dec	0.422722	1.4317
	Threonine.1	0.421972	0.332491
	Thionin	0.420217	0.970069
	Pantothenic acid	0.420005	1.34993
	INDOLE-3-ETHANOL	0.418581	0.543881
	NCGC00385536-01!(2E,4E)-N-(1,3-dihydroxy-3-methylpentan-2-yl)-2-methylhexa-2,4-dienamide	0.418287	0.339035
	NCGC00381425-01!8-hydroxy-8-(3-octyloxiran-2-yl)octanoic acid [IIN-based on: CCMSLIB00000846585]	0.417347	1.45355
	BUTANAL	0.416531	0.52657
	Oxymorphone	0.411833	0.401003
	Palythazine	0.410742	0.526331
	NCGC00169264-02!8-hydroxy-3-(4-hydroxypentyl)-3,4-dihydroisochromen-1-one	0.409822	1.42467
	NCGC00380284-01!N-(5-acetamidopentyl)acetamide	0.40831	0.643188
	AZELAIC ACID	0.406615	1.23526
	N-Nitrosodiethylamine (NDEA)	0.405029	1.36354
	5-hydroxy-2,2-dimethyl-10-(2-methylbut-3-en-2-yl)pyrano[3,2-g]chromen-8-one	0.404556	0.859462
	Genipin	0.401117	0.392065
	5,6-Dihydro-5-methyluracil	0.399874	1.41495
	Propionyl-carnitine; AIF; CE0; CorrDec	0.399347	1.17393
	S-Citramalic acid	0.398584	1.1321
	4-Methyl-5-thiazoleethanol	0.397058	1.1865
	L-Homoserine	0.395669	1.21586
	Pyrrol	0.395495	1.13015
	Benzotriazole	0.394884	0.870856
	N-Acetyl-glutamine; AIF; CE0; CorrDec	0.394037	1.42749
	METHIONINE	0.393062	0.820378
	OROTATE	0.392021	1.46902
	Morantel	0.391271	1.22267
	Pesticide3_Isoprocarb_C11H15NO2_2-Isopropylphenyl methylcarbamate	0.390394	1.46653
	MLS000069748-01!5ALPHA-ANDROST-16-EN-3-ONE	0.389707	1.32066
	3(2'-Chlorophenyl)-7-hydroxy-4-phenylcoumarin	0.388023	1.12624
	Denatonium_TP222	0.386653	0.769598
	Crystal violet	0.386134	0.85254
	NCGC00381270-01!(5E)-4,7,8-trihydroxy-2-(2-hydroxypentyl)-9,9-dimethyl-3,4,7,8-tetrahydro-2H-oxecin-10-one	0.385501	1.04917
	ONONETIN	0.385427	1.42591
	Gly-Gly-Gly	0.385319	0.457641
	Hypoxanthine	0.384954	0.142795
	Bentazone	0.38331	1.39896
	C6H10O4S; PlaSMA ID-191	0.382787	1.41181
	N-lauroylethanolamine	0.381195	1.08608
	judaicin (eudesmane naphthofuran)	0.381175	1.34709
	Isovaleric acid	0.379333	0.956569
	Panthenol	0.37854	1.42678
	3-[4-methyl-1-(2-methylpropanoyl)-3-oxocyclohexyl]butanoic acid	0.377844	0.645768
	3-Methylxanthine; LC-ESI-QTOF; MS2; CE	0.375798	1.41329
	Nonaethylene glycol	0.37302	0.844471
	Glyceric acid	0.372631	0.757648
	(2S,3S)-3-hydroxy-4-methoxy-2-(2-phenylethyl)-2,3-dihydropyran-6-one	0.370652	0.889548
	Decaethylene glycol	0.369254	1.37505
	Gly-Ile	0.369214	0.815951
	N-acetylhomoproline	0.368733	0.568013
	NCGC00381167-01!(E)-3-(4-hydroxy-3-methoxyphenyl)prop-2-enamide	0.365943	1.21718
	Salmeterol	0.36517	1.36727
	Dipropenyl disulfide	0.363727	1.36161
	Kinetin	0.363407	1.45082
	Dimethyl sulfoxide	0.36255	1.24745
	NCGC00380942-01_C13H20O2_1H-Indene-3-carboxylic acid, 3a,4,5,6,7,7a-hexahydro-3a,7,7-trimethyl-	0.360513	1.42498
	N-lauroylsarcosine	0.358756	1.09359
	4-Methoxyaniline	0.35728	0.621667
	NCGC00017285-04!HAPLAMINE	0.35617	0.905239
	2-Phenylglycine [M+H-NH2]+; AIF; CE0; CorrDec	0.354291	1.38897
	ASCORBIC ACID	0.353308	1.14847
	Xanthine	0.352014	1.34987
	Bifonazol	0.351742	1.36585
	Perfluorooctyl phosphate	0.351038	0.553765
	Glycyl-Proline; AIF; CE0; CorrDec	0.351021	0.770087
	Acesulfame; LC-ESI-ITFT; MS2; CE	0.350452	0.555892
	Harmane	0.350106	1.45007
	1-Pyrenemethanol	0.345005	1.29178
	NCGC00180729-02!4-(2,7-dihydroxy-6-methylheptan-2-yl)-3-hydroxybenzoic acid	0.341384	1.26285
	Ethopabate	0.341201	1.19843
	Meglutol.1	0.340726	1.13664
	N6-Me-Adenosine	0.339157	0.989523
	methyl 5,6-diacetyloxy-10-hydroxy-2,4b,7,7,10a,12a-hexamethyl-12-methylidene-1,4,8-trioxo-4a,5,6,6a,9,10,10b,11-octahydronaphtho[1,2-h]isochromene-2-carboxylate	0.338779	1.41848
	5-Aminolevulinate	0.338741	1.47616
	N_N-DIMETHYLARGININE	0.336929	0.788166
	N,N-Diethyl-3,4-dimethoxybenzamide	0.335783	1.03266
	Salsoline	0.334617	1.4741
	3-(1-Pyrazolyl)-alanine	0.334179	1.1849
	Gabapentin Related Compound E	0.33279	1.12299
	Pellasoren A	0.331582	1.11452
	2-Oxoglutaric acid; LC-ESI-ITFT; MS2; m/z	0.331001	0.744683
	5-AMINOLEVULINIC ACID	0.330427	1.05111
	NCGC00160269-01!3,4-Dihydroxy-2-hydroxymethyl-3,4,4a,12a-tetrahydro-2H-1,5-dioxa-12-thia-naphthacene-6,11-dione	0.330131	1.2161
	Phosphonoacetic acid	0.329872	0.858081
	4-Methyl-1H-benzotriazole	0.329821	0.953081
	L-CARNITINE	0.329159	1.34774
	Thiabendazole	0.329067	0.661832
	4,4`-Thiodiphenol	0.328748	1.27579
	THIOPURINE S-METHYLETHER	0.32781	0.45659
	trans-Caffeic acid	0.327393	1.23349
	5,6-Dihydrouracil	0.327294	0.942139
	L-Valine	0.327245	0.661477
	Trigonelline	0.326932	1.47487
	PRZ_M298	0.326526	0.265616
	3-Hydroxyphenylacetic acid	0.326418	0.805503
	N-Benzyloxycarbonylglycine	0.324944	1.42556
	Desoxypeganine	0.324811	0.326503
	5,6-DIHYDROURACIL	0.323443	0.876623
	Uridine.1	0.323347	1.25685
	coronardine	0.322971	1.19781
	Theophylline	0.322369	1.38942
	(4aR,5S)-9,9a-dihydroxy-3,4a,5-trimethyl-5,6,7,8,8a,9-hexahydro-4H-benzo[f][1]benzofuran-2-one	0.319593	1.4133
	Dodecyl sulfate	0.318917	0.984087
	Thymol	0.318246	0.95688
	HISTAMINE	0.316719	1.09084
	ADIPIC ACID	0.316307	1.00866
	THYMINE	0.31336	1.30019
	MLS001240241-01!Reichsteins substance S	0.313068	0.756708
	Pymetrozine	0.311562	0.91427
	NCGC00380472-01!4,7,8-trimethoxy-3,5-dimethylchromen-2-one [IIN-based: Match]	0.311426	1.41939
	Fluvoxamine	0.31085	0.551529
	Triphenyl phosphate (TPP)	0.309517	1.08033
	methyl 2-ethyl-4-[(3R,4R,5S)-5-hydroxy-4,5-dimethyl-2-oxooxolan-3-yl]-2-methyl-3-oxobutanoate	0.309503	0.644814
	Olanzapine (Zyprexa)	0.308518	0.904958
	Indole-3-acetic acid	0.307603	1.13581
	Juarezic Acid	0.306399	0.788491
	Caffeine.1	0.305585	1.28145
	D-(+)-Fucose	0.305308	0.993731
	NCGC00384837-01_C19H32O2_14-(Hydroxymethyl)-5,9-dimethyltetracyclo[11.2.1.0~1,10~.0~4,9~]hexadecan-5-ol	0.299755	1.21477
	Lotaustralin	0.297311	1.37941
	NCGC00180087-02!5-(hydroxymethyl)-3-(1-hydroxy-4-methylhexyl)oxolan-2-one	0.293302	1.41205
	9-(2,3-dihydroxypropoxy)-9-oxononanoic acid	0.292738	1.11913
	2,6-Di-tert-butyl-1,4-benzoquinone	0.292515	0.481649
	5-Aminovaleric acid	0.29207	0.130341
	Glutamine (L).1	0.291113	1.30884
	Indarubicin	0.290712	1.37244
	L-TYROSINE	0.2896	0.536485
	Osajin	0.287103	0.96849
	(2-oxo-2,3-dihydro-1H-indol-3-yl)acetic acid.1	0.286233	0.546423
	Benzocaine	0.285599	1.27863
	Etofylline	0.285215	0.353033
	Pilocarpine.2	0.283309	0.953162
	6-Mercaptopurine	0.282724	0.235198
	5-Methoxy-3-indoleacetic acid.1	0.282462	0.499972
	ACTIPHENOL	0.281648	0.818159
	Gabapentin.1	0.281561	0.806851
	7-Hydroxy-4-methylcoumarin	0.280031	0.742225
	Penicillic Acid	0.279673	1.0646
	URATE	0.279002	1.11542
	Papaverine	0.278666	0.823853
	NCGC00385852-01!(E)-4-hydroxy-4-[4-oxo-2-[(E)-6-oxohept-1-enyl]cyclopentyl]but-2-enoic acid	0.277281	0.651544
	1,5-Anhydrosorbitol	0.27633	1.1796
	ARABITOL	0.276259	1.36549
	PyroglutamylIsoleucine (isomer of 1006)	0.275663	0.301277
	1,3,7-Trimethyluric acid; AIF; CE0; CorrDec	0.275511	0.415803
	NCGC00178646-02!2,4-dihydroxyheptadecyl acetate	0.275282	0.526729
	5-Hydroxytryptophan	0.27517	0.688957
	(3,4,5-trihydroxy-6-methyloxan-2-yl) 2-(methylamino)benzoate	0.27189	0.823996
	10-Azabenzo[a]pyrene	0.271508	1.4165
	N-Acetylcytidine	0.27137	0.52708
	culpin	0.269559	0.484705
	isofraxidin	0.268952	1.06802
	alpha-Cyperone	0.268865	0.653057
	eudesmin.1	0.26641	1.41529
	Nudifloramide; LC-tDDA; CE10	0.265794	1.18325
	Methyprylon	0.264849	1.23745
	4-PYRIDOXATE	0.264489	0.905817
	NCGC00095436-04!6,7,8-trimethoxychromen-2-one	0.263227	0.878062
	N-Amino-D-proline; AIF; CE0; MS2Dec	0.262538	1.0074
	N-Isobutyrylglycine.1	0.262474	0.758046
	Lidocaine-N-Oxide	0.260519	1.20642
	L-Glutamine	0.259292	1.46995
	maesopsin	0.255253	1.43257
	8-acetamido-2-methyl-7-oxononanoic acid.1	0.254381	1.00772
	kojic acid.1	0.254279	1.16871
	CAPRYLOYL GLYCINE	0.25375	0.710619
	N-(2-Furoyl)glycine	0.252719	1.32243
	Choline [M]+	0.252303	1.24246
	NIACINAMIDE.2	0.251565	1.30701
	Diethanolamine	0.25156	0.683798
	CYCLOSERINE.1	0.250992	0.75398
	Lichesterinic acid	0.250724	1.05936
	Coumarin.1	0.249283	0.680773
	CYCLOSERINE	0.248377	1.4673
	3-Isobutylglutaric acid	0.245268	1.1506
	2-Hydroxybenzonitrile	0.243758	0.733504
	(E)-3-[2-[(2S,3R,4S,5S,6R)-3,4,5-trihydroxy-6-(hydroxymethyl)oxan-2-yl]oxyphenyl]prop-2-enoic acid	0.243529	0.661555
	NCGC00385670-01!N-(10-hydroxy-10-methylundecyl)acetamide	0.241956	0.543963
	Propazine-2-hydroxy	0.241633	1.09436
	2-Hydroxy-3-methylbutyric acid	0.241549	0.868307
	GUANOSINE	0.239613	0.699128
	1-[4-hydroxy-3-(3-methylbut-2-enyl)phenyl]ethanone	0.2396	0.810054
	5,6-Dimethylbenzimidazole	0.239291	0.744918
	NCGC00381386-01!2-(7-hydroxy-6-methyloctyl)-2H-furan-5-one	0.237714	0.926898
	16-Oxo-19-beyeranoic acid	0.236699	0.672172
	Leucylproline	0.235832	1.02349
	N-Acetylcysteine	0.23532	0.305188
	N-Methyltyrosine	0.234985	1.25253
	Aspartic acid.2	0.234241	0.803677
	LPG 15:0-d5	0.231095	1.399
	Vanillin	0.230003	0.954908
	NIACINAMIDE	0.22898	0.992497
	5-chloro-2,4-dihydroxy-6-methyl-3-[(E)-3-methyl-5-[(1S,2R,6R)-1,2,6-trimethyl-3-oxocyclohexyl]pent-2-enyl]benzaldehyde	0.227974	0.430028
	Quinolinic acid	0.227677	0.333658
	theanine	0.227592	0.565901
	BIOTIN.2	0.227051	0.695657
	4-Aminomethylcyclohexanecarboxylic acid.1	0.226003	0.850165
	N-Acetyl-histamine; AIF; CE0; CorrDec	0.224651	1.10677
	Mannitol.1	0.224611	0.638648
	Benzamide	0.223516	1.18733
	1-Methyladenosine	0.223378	1.30431
	Dimethenamid-ESA	0.222809	1.38816
	IS_INDOLE-2,4,5,6,7-D5-3-ACETIC ACID	0.221499	1.02934
	DIETHYL 2-METHYL-3-OXOSUCCINATE	0.22067	1.09586
	DEET.1	0.220126	0.529124
	Propachlor-OXA	0.219564	0.681484
	N-Methyl-2-pyrrolidone	0.217217	0.943215
	Lycopsamine	0.21719	0.54267
	batatasin III	0.21307	0.876211
	NCGC00381049-01_C10H11NO4_	0.21132	0.654084
	Metazachlor	0.207661	0.69667
	NCGC00180556-02_C15H26O4_(1S,4R,4aS,8aS)-1,2-Bis(hydroxymethyl)-5,5,8a-trimethyl-1,4,4a,5,6,7,8,8a-octahydro-1,4-naphthalenediol	0.206039	0.775644
	Ketoisovaleric acid	0.205721	1.23626
	3-Hydroxypropanoic acid	0.205004	1.22667
	Unknown (carbon number 7); PlaSMA ID-118	0.203787	1.45329
	Acyclovir	0.203212	0.68591
	3-hydroxy-C4-homoserine lactone	0.20296	1.40643
	Buspirone	0.202365	0.567263
	(2R,3R,4S,5S,6R)-2-[(2E)-4-hydroxy-3,7-dimethylocta-2,6-dienoxy]-6-(hydroxymethyl)oxane-3,4,5-triol	0.202239	0.912373
	10-HYDROXYDECANOATE	0.201912	0.377209
	Clozapine	0.200188	0.921818
	Monobenzyl phthalate	0.200156	0.924769
	NCGC00380778-01_C9H14N2O3_(3S,8aS)-3-[(1R)-1-Hydroxyethyl]hexahydropyrrolo[1,2-a]pyrazine-1,4-dione	0.199437	1.02186
	GLYCERALDEHYDE	0.19803	1.25924
	1-(3-(Trifluoromethyl)phenyl)piperazine	0.192807	0.441908
	9-(2,3-dihydroxypropoxy)-9-oxononanoic acid.1	0.192214	1.01172
	Ophthalmic acid; AIF; CE0; CorrDec	0.191675	1.16999
	Adenosine	0.19126	0.943961
	Prazepam	0.190779	0.309327
	Homoproline methyl ester	0.190006	1.36885
	Pentamidine HCl	0.189289	1.21949
	Piplartine	0.188764	0.744292
	Gyromitrin	0.185882	1.33143
	KOBUSONE.2	0.184937	1.38644
	NCGC00385522-01!7-hydroxy-6,8-dimethoxychromen-2-one	0.183707	0.76909
	NCGC00384974-01!4-[5-(4-hydroxy-3,5-dimethoxyphenyl)-3,4-dimethyloxolan-2-yl]-2,6-dimethoxyphenol	0.183491	1.40686
	Norleucine	0.178117	1.06738
	Phenylethylmalonamide	0.177014	1.05693
	Dehydrophytosphingosine (not validated, isomer of 1679)	0.175962	1.09266
	Mexiletine	0.175686	0.957411
	(2R,3R,4R,5R,6S)-2-[[(2R,3S,4S,5R,6S)-6-(4-ethenylphenoxy)-3,4,5-trihydroxyoxan-2-yl]methoxy]-6-methyloxane-3,4,5-triol	0.172659	0.327216
	Isoproturon-didemethyl	0.172357	1.24815
	NCGC00180394-02!(2S)-2-[(1S)-1-hydroxypentyl]-4-methoxy-2,3-dihydropyran-6-one	0.171512	1.35458
	6-Fluoro-DL-tryptophan	0.170512	0.472214
	Securinine	0.169848	0.448082
	4-Aminobutanoate	0.167999	1.3997
	Undecyltyrazolone	0.167222	1.18053
	N-(1,1-dimethyl-3-oxobutyl)acrylamide	0.166459	0.553297
	Oseltamivir-carboxylate	0.166094	0.569655
	5-PHENYLVALERIC ACID	0.164144	1.0857
	NCGC00179711-03_C20H30O6_2(5H)-Furanone, 5-hydroxy-4-[2-(octahydro-2,3-dihydroxy-5,6,8a-trimethylspiro[naphthalene-1(2H),2'-oxiran]-5-yl)ethyl]-	0.163287	0.948328
	Pesticide3_Diethofencarb_C14H21NO4_Powmil	0.161199	0.549575
	(2-oxo-2,3-dihydro-1H-indol-3-yl)acetic acid	0.158773	0.391477
	MMV676063	0.155917	1.02737
	Pesticide3_Fenuron_C9H12N2O_Urea, N,N-dimethyl-N'-phenyl-	0.153999	1.04924
	Monuron	0.153348	1.39826
	Isoprothiolane	0.153287	0.696472
	O-ACETYL-L-SERINE.1	0.151935	1.25936
	Citric acid	0.150909	1.17925
	3-HYDROXYMETHYLGLUTARATE	0.148045	1.05659
	N,N-Dimethylsulfamide	0.144872	1.46296
	NCGC00160263-01!2-(3-Methyl-5-oxo-2,5-dihydro-furan-2-ylmethyl)-quinoline	0.144526	0.507164
	TRANEXAMIC ACID	0.141342	1.17711
	Pesticide3_Iprovalicarb Isomer 1*_C18H28N2O3_Isopropyl [(2S)-3-methyl-1-{[1-(4-methylphenyl)ethyl]amino}-1-oxo-2-butanyl]carbamate	0.139958	0.707659
	HYPOXANTHINE	0.137504	0.714508
	N-Nitrosomorpholine (NMOR)	0.137289	1.01826
	Rhodinyl Acetate	0.136855	1.2423
	PTERIN	0.132852	1.3871
	NCGC00381248-01!4-oxododecanedioic acid	0.131755	0.416689
	N-[3-(Dimethylamino)propyl]dodecanamide	0.13175	0.940701
	Phenol	0.130719	0.889434
	Aspartic acid	0.13014	0.803911
	Pendimethalin	0.129192	0.911233
	Juglone	0.128796	1.4532
	11-aminoundecanoicacid	0.127971	1.21965
	N-Isobutyrylglycine	0.127669	1.44409
	PFCA-unsaturated; C5HF7O2	0.125982	0.931159
	2-Aminophenol.1	0.123707	0.530904
	Propoxur	0.123474	0.628319
	Ritalinic acid	0.122669	0.688152
	Indole-3-carboxylic acid	0.12046	0.8207
	L-Glutamine.2	0.119968	0.78667
	Triacetin.1	0.119343	1.26682
	Erythronolactone	0.118496	0.604045
	Phenylalanine.1	0.117807	0.88556
	DIACETYL	0.117551	1.39254
	Betonicine; AIF; CE0; CorrDec	0.11726	1.17179
	ANISOMYCIN	0.117003	0.880328
	Cytosine.1	0.116996	0.992966
	cinnamic acid	0.116775	1.20343
	Hexaconazole	0.11182	0.79944
	2-Aminopyridine	0.111011	1.02437
	THEOPHYLLINE.1	0.110822	0.787836
	Triethylene glycol monomethyl ether	0.110487	1.14039
	5-[5-hydroxy-3-(hydroxymethyl)pentyl]-8a-(hydroxymethyl)-5,6-dimethyl-3,4,4a,6,7,8-hexahydronaphthalene-1-carboxylic acid	0.108623	0.220437
	Huperzine A	0.107959	0.425848
	3-Methylcytidine	0.107813	1.07011
	NCGC00180512-02!	0.104896	0.666571
	N-Formylmethionine	0.104632	0.977441
	HOMOCYSTEINE THIOLACTONE	0.104594	1.47378
	(2S)-2-[(1S,2R)-1,2-dihydroxypentyl]-4-methoxy-2,3-dihydropyran-6-one	0.104229	1.06668
	NCGC00179862-03_C20H32O2_1-Naphthalenecarboxaldehyde, decahydro-5-[(3E)-5-hydroxy-3-methyl-3-penten-1-yl]-1,4a-dimethyl-6-methylene-, (1R,4aR,5S)-	0.102865	1.09615
	2_6-DIHYDROXYPYRIDINE	0.101695	0.883289
	Acetylcarnitine	0.101654	1.03319
	Phenacetin	0.100805	1.13742
	2-Hydroxyquinoline	0.100134	0.76159
	5-hydroxyculmorin	0.0980459	0.716968
	2-AMINOETHYL DIHYDROGEN PHOSPHATE	0.0961687	1.3925
	Pangamic Acid Sodium	0.09514	0.447928
	2-Aminoheptane	0.0949348	1.40106
	Hexaethylene glycol	0.0921541	1.12665
	NCGC00179724-02![2-(hydroxymethyl)-3-methoxy-4-methyl-5-(3-methylbut-2-enoxy)phenyl]methanol	0.0907786	1.25492
	Tilidine	0.0880115	0.837967
	NCGC00180715-02!(2R)-2-[(1E,3E)-penta-1,3-dienyl]-2,3-dihydro-1-benzofuran-5,7-diol	0.0849847	0.988329
	Gluconolactone	0.0849026	1.25656
	METHYLSUCCINIC ACID	0.0834789	1.25749
	(5E)-3,4,9-trihydroxy-2-propyl-2,3,4,7,8,9-hexahydrooxecin-10-one	0.0833612	1.18053
	Histidine.1	0.080443	0.124491
	TRYPTOPHAN.2	0.0801339	1.02649
	IS_N-BENZOYL-D5-GLYCINE	0.0763582	0.303193
	MEVALONATE	0.0760005	1.02769
	Amphetamine	0.0752578	0.933777
	Diethyl-phthalate	0.0729044	0.762609
	(S)-MALATE	0.0723137	0.946758
	3,8-dihydroxy-3,8-dimethyl-5-propan-2-ylidene-1,2,3a,4,7,8a-hexahydroazulen-6-one	0.0721506	1.02929
	Esmolol	0.0706568	0.720696
	DEET	0.0698276	1.12118
	PHENYLETHANOLAMINE	0.0697591	1.1507
	DIAMINOPIMELATE	0.0696425	0.882649
	NCGC00095300-04!5-hydroxy-9-(4-hydroxy-3,5-dimethoxyphenyl)-5a,6,8a,9-tetrahydro-5H-[2]benzofuro[5,6-f][1,3]benzodioxol-8-one [IIN-based on: CCMSLIB00000847323]	0.0692256	1.19324
	diacetoxyscirpenol	0.0690967	0.847012
	Stavudine	0.067523	0.528214
	1-O-trans-cinnamoyl-beta-D-glucopyranose	0.0673898	1.22988
	Scopolamine	0.0661283	0.936336
	NCGC00380138-01!	0.0660379	0.39816
	2-Thiophenecarboxylic acid	0.0660004	0.677461
	NCGC00385536-01!(2E,4E)-N-(1,3-dihydroxy-3-methylpentan-2-yl)-2-methylhexa-2,4-dienamide [IIN-based: Match]	0.0656993	0.844417
	Uracil	0.0635106	1.43574
	NCGC00169593-02_C14H20O6_2-Phenylethyl beta-D-glucopyranoside	0.0630831	0.25469
	6,7-Dihydroxycoumarin	0.0615764	0.278139
	Acetaminophen glucuronide	0.0611268	0.367185
	Pro	0.0610833	1.44556
	2,4-Toluene diisocyanate	0.0600406	1.03346
	Nicotinoylglycine	0.0591152	0.535183
	Glutamine	0.0586801	0.375263
	Mirtazapine (Remeron, Avanza)	0.0544352	0.399458
	MLS000736510-01!Santonin	0.0541838	0.704138
	Creatinine.3	0.054181	1.04594
	Riboflavin	0.0529156	0.762289
	ALLANTOIN	0.0509559	0.955512
	3-Indoleacrylic acid; AIF; CE0; CorrDec	0.0496284	1.06502
	Chlormequat	0.0493693	1.01998
	NCGC00380974-01!4,6-dihydroxy-3-methyl-2,3-dihydroisoindol-1-one	0.0477466	1.25599
	1COOH-2But-A7EO2-OCH2COOH	0.0476851	0.644885
	THYMOQUINONE	0.0470687	0.683595
	HISTIDINE	0.0466049	1.00218
	Vanillin.1	0.0450851	0.960676
	211A Decahydroquinoline cis	0.0432785	0.58077
	(1R,3S,5S)-8-methyl-8-azabicyclo[3.2.1]octan-3-yl 3-hydroxy-2-phenylpropanoate	0.0423269	1.13754
	p-Coumaric acid	0.042055	0.485537
	Valeryl-carnitine; AIF; CE0; CorrDec	0.041773	0.984636
	N-(2-Furoyl)glycine.1	0.0415243	0.245132
	Clozapine (Clozaril)	0.0414883	1.01548
	3-Indoleacetic acid.1	0.040512	0.348376
	3-Ureidopropionic acid [M+H-H2O]+; AIF; CE10; CorrDec	0.0382407	1.26146
	Myristamidopropyl betaine	0.0364936	1.08322
	Quinoline	0.0349323	0.261269
	Methionine ethyl ester	0.0341737	1.06484
	Metronidazole	0.0338695	0.741817
	Trimethylamine N-oxide	0.0338151	1.09611
	N-alpha-methylhistamine	0.0337018	1.06256
	2,2'-[(4-Methylphenyl)imino]diethanol	0.0317362	0.978865
	N-ALPHA-ACETYL-LYSINE	0.0315494	1.3123
	Tjipanazole B	0.030931	0.950893
	L-Rhamnose	0.0303399	1.07228
	MMV019993	0.0302069	0.628764
	PF-1052_130138	0.0287388	0.594576
	5-HYDROXY-L-TRYPTOPHAN	0.0279454	1.12872
	4-ACETAMIDOBUTANOATE	0.025081	1.15406
	5-Methoxy-3-indoleacetic acid	0.0247181	0.537121
	Anhydrobrazilic Acid.1	0.0244236	0.709765
	Nefiracetam (Translon)	0.0244033	0.495465
	N,N-Diethyl-4-methoxybenzamide	0.0230031	0.603419
	Metronidazole.1	0.0225608	0.547992
	2,6-Xylidine	0.0224823	1.19574
	Cycloveratrylene	0.0220331	0.293194
	4-ACETAMIDOBUTANOATE.1	0.0210314	1.42428
	Melophlin M	0.0194282	1.1037
	4-hydroxymellein_130076	0.0188156	0.716181
	cycloanthranilylproline	0.0174041	1.04044
	Dibenzylamine	0.015797	1.18152
	HISTAMINE DIHYDROCHLORIDE	0.0143241	0.559726
	Alpha-pyrrolidinovalerophenone	0.0130854	0.766433
	Phenylacetylglutamine [M+Na]+; AIF; CE0; CorrDec	0.0125361	0.322086
	phenylacetylglutamine	0.0109142	0.495721
	D-(?)-Quinic acid	0.0107097	0.828116
	AZELATE	0.0100882	1.19194
	HIPPURATE	0.0100579	0.860099
	L-citrulline	0.010031	1.47681
	[3,4,5-trihydroxy-6-(hydroxymethyl)oxan-2-yl] 9-(hydroxymethyl)-2,2,6a,6b,9,12a-hexamethyl-10-[3,4,5-trihydroxy-6-[(3,4,5-trihydroxy-6-methyloxan-2-yl)oxymethyl]oxan-2-yl]oxy-1,3,4,5,6,6a,7,8,8a,10,11,12,13,14b-tetradecahydropicene-4a-carboxylate	0.00977219	0.801948
	5,6-Dimethylbenzimidazol	0.0074492	1.07731
	Methylimidazoleacetic acid; AIF; CE0; CorrDec	0.00736369	0.539443
	Benzylidenacetone	0.00730285	0.953698
	L-PROLINE	0.00639712	0.843347
	N,N-Dimethylformamide	0.00429113	1.03107
	3-Hydroxytyramine	0.00391683	1.08684
	TRIMETHYLAMINE	0.00322234	0.704531
	NCGC00380372-01!N-[1-(4-methoxy-6-oxopyran-2-yl)-2-methylbutyl]acetamide.1	0.00212658	0.591542
	Phenylbenzimidazole sulfonic acid	0.00200307	0.602923
	Metolachlor-Morpholinone	0.00157727	1.11912

## Sheet: Table_S5
Pt_code	Group	TAU	CARN	IMDZA	3-HPPU	CRE	XANS	3-HKYN	HXT(-)	HXT(+)	XA	3,5-DHHCA	3,4-DOPAC	2,5-DOPAC	4-HPPU	3,4-DHCA	3,4-4DHPLA	SyA	L-TYR	2,4-DHCA	PGN	5-HIAA	ICA	BA	L-PHE	3-HHA	4,3-HMPPA	HA	4-HPLA	2,3-DHHCA	HVA	2-HBA	CNG	I3XS	3-HPAA	2-HPAA	4-HPAA	IAA	3-HBA	3-HCA	4-HCA	4-HBA	IFA	PAG	RA	3,2-HPPA	2,4-HPPA	3,4-HPPA	3,3-HPPA
1	HC	242.61	296.66	422.11		3756.69			5751.48	30320.6	3449.99	12.76		1587.27	127.77		1698.66	1207.61	46.95		1014.89	58.16	172.43	3818.44	67129.8	8412.5		74.91	1730.57	6.33	230.57	0.07	1189.8				200549			32.73	166.18		309.03	412.62	366.09	15.56	70440.8	10509	4520.25
2	HC	220.16	444.32	198.88	10.6	6692.92			87799.4	52966.8	8106.09			1089.35		593.75	1305.85	849.32			1489.55	121.7			67567.2	5845.32	749.96	146.75	3119.97		317.42	100.43	1652.26				221075	258.42	126682	71.29	549.41	42669.5	261.07	609.1	47.05		67652	10628.4	4104.56
3	HC	709.64	616.99		67.99				302551	207856	182651	1326.9					534.07	2038.78			1946.83	69.97			70720.7	6752.35			3027.86		207.73		39310						30411.2	229.78			109.45	610.3		18.46	74337.5	10819.7	3097.19
4	HC		718.52	432.21	10.86	9873.91			91253.4	54383.6	36042.2	123.72		832.6	92.85		950.17	1851.87			1133.86	163.16			68042.6	3256.17		117.53	2049.39	10.9	214.04	5.66	2092.04	1.53		661.32	136101		10931.3	166.46	1159.37	57237.9	224.23	350.59			76860.5	10905.9	3741.64
5	HC	565.72	772.25	205.53	8.82	36.11			280583	161157	127621			847.38	93.12		686.83	635.77	477.77			70.82			70753	12628.3		137.09	3131.4		161.36	43.58	36696.8				270330		255460	54.02	1094.32	94091.1	347.56	468.18		27.46	70705.8	12083.5	3936.08
6	HC		1588.78	929.05	13.49	48.18			197798	111234	89047.9		950.25				1511.32	806.45	285.71			62.06		3700.02	69565.7	4709.61		116.08	870.15	9.8	305.62	23.53	35344.3			132.5	191246		41675.9	245.38	2199.58		125.57	387.58		31.53	80084.2	10390.2	3436.57
7	HC	299.17	738.74	443.22					185042	102330	64989.7	298.61		652.97		198.97		1659.73	309.18		1244.14	47.23		2805.56	70124.9	2502.87		160.65	517.72		308.42	156.58	39516.9				161190						106.16	476.89		17.66	85404.4	11529.5	4841.94
8	HC		890.69	299.16	26.5	62.99			214819	142461	73444.4		3343.08				625.35	1022.98	296.31		1491.11	49.76			70166.6	19055.6		212.06	1266.07		320.83	116.73	36218	4.71			180755		264671		1274.02	90987.9	116.03	457.02		22.04	73230.3	11401.7	5032.74
9	HC		482.71	398.2	21.77				201091	130053	131767						741.72	1087.44			796.19	219.14			71640.3	5724.36		291.51	749.71	0.74	402.19	14.8	60288.9	12.73			390012		15648.4		1615.39	96410	117.11	656.73	8.78	38.58	73743.1	10428.6	4692.59
10	HC		305.65	185.57	9.42	3126.33			6681.22	31379.7	16656.9		1435.07	2205.08			535.07	1409.13	23.35		1543.3	67.11	42.19		67670.5	3620.62		191.95	1382.58	1.7	378.06	7.31	786.82				77694.1		154346	170.92	831.52	59055.3	156.34	442.62	50.77	38.48	66224	10973.9	4342.2
11	HC	276.01	596.23	235.44					280852	198994	114379	1838.78	3770.74	826.2			795.12	1466.94	296.58		684.36	106.5		2843.99	69824.5	2194.19		114.86	533.59	4.7	252.07	54.57	3628.22		316.62		242094		214052		926.85	91275.9	220.51	595.79	72.58	19.35	80868.9	11658.9	3806.1
12	HC	405.19	663.83		11.76				340556	195020	130641			3298.82			637.28	630.34	451.25		1400.71	182.91		4404.87	71271.4	2315.68		89.36	2446		229.24		36438.8				199917	304.12	199887	41.93		92015.2	116.89	374.17			77487.9	11835	6698.07
13	HC	415.67	1010.55		9.44	60.37			237223	132452	101754		3828.86				641.31	807.47				120.68		4396.05	69585.1	4586.74			1664.21		251.71	9.47	42581.1			418.5	154478		196262		3823.98	90158.8	280.79	511.8			73170	10140.2	4890.23
14	HC		262.36	426.76	31.72	18415.8			86368.8	72550.9	48483.5			858.17	433.75		902.73	344.91	171.34		955.24	294.54		3182.87	68406.6	12691.4	4935.16	172.66	4292.22		166.87		4752.13		112.49		368210	15253.9	155771	128.28		62789.9	239.66	248.28		17.11	67150.2	10026.2	4586.3
15	FEP	304.37	499.28		9.24	60.96			202435	148018	122283	998.7					417.34	1442.79				45.76	191.67	4192.6	71526.5	3097.39			2866.66		186.87	0.73	48290.6	5.17			362408			50.68		95922.5		415.75		17.54	78996.7	11985.8	4799.12
16	FEP	331.38	1258.23	281.36	18.64	66.45			224484	153077	97174.6		1589.08		94.15	370.99	891.3	462.48	221.65			97.38			69594.9	3157.17		115.51	1468.72		350.07	135.64	3186.05					165.66	195455	26.3		82851.6	327.94	492.29		22.7	75951.2	10681.7	5423.67
17	FEP	455.37	1039.36		6.9				257164	166886	128111	1149.44		3153.76	68.51		462.11	576.7	369.41			113.22			70148.8	983.02		137.96	2946.83		372.86	47.09	37691.3		117.64		239528	276.18	209752			86479	106.79				86917.6	10858.3	5880.59
18	FEP	39.46	77.35	180.42	8.15	1014.08	57.4		149.86	1073.46	9824.68	62.53	1991.8		224.34		1232.45	1174.41		1068.25		142.33		3894.66	6921.78	1878.2	6450.64		3776.55		320.74		117.48				129958	280.99	104486	52.8		37125.5	163.84	329.67		15.9	61035.1	9130.35	5474.47
19	FEP	102.48	115.65	177.07	9.66	4132.53			1554.65	1640.2	10127.6		1069.4	498.32	155.88		822.94	679.05				63.6	50.08	5883.24	8501.09	5568.71	3814.64		1551.8	3.28	328.19			7.13			216651	638.65	99574.2	20.66		40088.6	205.16	167.36		23.84	62245.2	8528.17	3428.91
20	FEP	706.64	939.04	270.05	16.98				260302	166451	76377.9		2164.95				385.54		673.13		1370.27	218.4	45.66		69989.7	17005.6		86.48	2518.5		271.39	82.24	35891.5				257388		220093	524.48	1783.5	79447	225.34	203.21		17.77	84680.8	10773.4	6650.31
21	FEP	297.2	579.56	278.46	30.73	24.93		105.34	179107	136650	108181			3706.23				768.84	25.44		1117.09	116.02		6666.83	71752.9	2643.35		212.27	1057.96	19.41	232.38	49.61	43089.1			1370.01	259865	215.25	274176			90519.3	63.76	202.89	54.33	30.48	81099.3	10916.9	4326.64
22	FEP	680.18	585.63	491.39	40.35				108543	94479.3	43431.8		1136.72	1134.71			766.43	507.6							69022.9	2031.93		152	2357.81		285.63	47.92	2840.56			1729.15	305531		193273	289.72		68405.5	73.62	962.24		19.12	73117.3	10678.2	5268.41
23	FEP	316.5	851.31		15.71				221175	168929	135804		2348.03	2610.29			539.73	1051.21	428.07		1700.17	98.18			71137.2	1366.12		134.12	1858.17		257.45		45859.8	0.76			156083	317.63	245072	109.94		84359.6	235.98	221.88		50.91	77707.6	10776	6754.78
24	FEP		100.28	552.81		1580.1			286.12	722.63	5807.32		462.78		178.91		465.52	699.28	69.12	2197.67	920.45	267.32		2878	10559.7	2519.08	6785.98	115.67	3549.67		333.89		37.03			21.58	173576	344.89	113445		330.42	40240.4	215.03	350.38		14.76	62488.4	8779.17	3799.95
25	FEP		114.41	399.95		2104.23			810.24	20994.2			1143.74		183.51	1014.28	545.69	2378.31			975.74	142.66			6655.54	2815.03	5150.89	71.13	3257.12		75.47						89360.2	624.83	80397.8		293.06	34815.8	132.33	228.46		39.15	59633.1	8949.54	5532.09
26	FEP	287.04	996.28	505.39	40.19				212244	191259	138795			2876.83			492.53	1075.32	184.75		1450.72				70270.3	1112.87		382.26	989.9		185.43	2608.5	46976.3	53.88					204333	53.87		80701.4	140.67	173.21		18.25	78245	10538.9	7185.96
27	FEP	443.08	669.28		67.73			490.81	199279	163444	96912.9	352.9	2774.72	1661			873.17	1352.02	462.5			82.83			70734.8	20477.7		158.37	2258.36	12.25	273.87	150.22	3826.42	22			200902	311.4	202663	518.41		81531.2	265.02	549.88		35.4	79173.2	11027.7	7103.12
28	FEP	601.96	657.56	582.62	8.36				307800	230127	90790	1592.41	914.17		88.84		525.57	1245.84				77.14			70142.8	3383.23			106.79		351.53	22.74	34902.8		83.56		79552.1		205923			83718.6	315.55			24.42	78638.4	10615.1	5442.2
29	FEP		719.56		25.24	40.96			143033	131251	56435.7	230.57			180.07			1509.89	407.59		1717.26				69782.6	1137.97		116.36	2023.46		342.38	113.96	3377.64			525.22	84481.4		181274			64425	542.77	184.11	23.28	13.73	77687.1	10854.6	7503.55
[truncated: 8 more columns]
